# Supplementary material for: EARLY BUD-BREAK 1 and EARLY BUD-BREAK 3 control resumption of poplar growth after winter dormancy
Source: Nat Commun. 2021 Feb 18;12:1123. doi: 10.1038/s41467-021-21449-0 (PMC7893051; doi:10.1038/s41467-021-21449-0)
Supplement: Supplementary file 5 — Supplementary Data 1-9 [file 41467_2021_21449_MOESM5_ESM.xlsx]

## Sheet: 1-Supplementary Data 1
	Supplementary Data 1. Up-regulated genes in EBB3-RNAi apices during 10WSD.
	baseMean	log2FoldChange	padj	Description	ATG	ATG.Synonyms
Potra001184g10259	10.3559	6.80385	0.00227285	Bidirectional sugar transporter	AT5G13170.1	SAG29 senescence-associated gene 29
Potra001768g14372	217.676	1.66533	0.00999021	Glutathione S-transferase	AT5G17220.1	ATGSTF12,GST26,GSTF12,TT19 glutathione S-transferase phi 12
Potra000129g00422	456.136	1.65484	0.000395461	Cytochrome P450 78A4	AT1G74110.1	CYP78A10 cytochrome P450, family 78, subfamily A, polypeptide 10
Potra000644g04924	95.4795	1.1447	0.00891977	Sulfate transporter 3	AT3G15990.1	SULTR3,4 sulfate transporter 3,4
Potra162483g27017	2239.63	0.915685	0.000395461	phosphate/phosphate translocator	AT1G61800.1	ATGPT2,GPT2 glucose-6-phosphate/phosphate translocator 2
Potra003181g20919	2459.7	0.881605	3.68807e-10	ATP-dependent zinc metalloprotease FTSH	AT5G42270.1	FTSH5,VAR1 FtsH extracellular protease family
Potra001854g14851	128.77	0.849075	0.00264365	Protein EMSY-LIKE	AT4G32440.2	Plant Tudor-like RNA-binding protein
Potra001294g11147	384.871	0.6521	0.000299746	uncharacterized protein LOC105116005 isoform	AT2G25737.1	Sulfite exporter TauE/SafE family protein
Potra001147g09990	519.589	0.55011	0.00736754	Gibberellin 2-beta-dioxygenase	AT4G21200.1	ATGA2OX8,GA2OX8 gibberellin 2-oxidase 8
Potra003967g23825	782.056	0.514925	0.00891977	Alpha-amylase isozyme	AT1G76130.1	AMY2,ATAMY2 alpha-amylase-like 2

## Sheet: 2-Supplementary Data 2
	Supplementary Data 2. Up-regulated genes in EBB3-RNAi apices during 5WC.
	baseMean	log2FoldChange	padj	Description	ATG	ATG.Synonyms
Potra001100g09585	204.175	1.81216	0.00211378	Beta-fructofuranosidase, insoluble	AT3G52600.1	AtcwINV2,CWINV2 cell wall invertase 2
Potra007273g25926	104.206	1.40208	0.00392241	like protein, putative	AT4G35110.3	Arabidopsis phospholipase-like protein (PEARLI 4) family
Potra001291g11143	114.694	1.30888	2.17874e-05	ABC transporter G family member	AT3G25620.2	ABC-2 type transporter family protein
Potra000665g05141	1161.22	1.30052	0.000667832	Subtilisin-like protease	AT5G67090.1	Subtilisin-like serine endopeptidase family protein
Potra002782g19962	7673.58	1.28972	0.00783994	Metallothionein-like protein	AT3G15353.1	ATMT3,MT3 metallothionein 3
Potra000212g00892	176.338	1.12497	0.00775707	PHLOEM PROTEIN 2-LIKE	AT1G10155.1	ATPP2-A10,PP2-A10 phloem protein 2-A10
Potra002450g18567	246.617	1.11932	0.00611111	uncharacterized protein LOC105130053	AT4G14819.1	Protein of unknown function (DUF1677)
Potra000967g07955	292.04	1.10974	0.00158892	Ferredoxin-1, chloroplastic	AT1G60950.1	ATFD2,FED A 2Fe-2S ferredoxin-like superfamily protein
Potra000130g00433	187.209	1.09672	0.00624922	Sucrose transport protein	AT1G22710.1	ATSUC2,SUC2,SUT1 sucrose-proton symporter 2
Potra001068g09205	595.578	1.07585	0.00295201	BURP domain-containing protein	AT5G25610.1	ATRD22,RD22 BURP domain-containing protein
Potra000523g03546	110.977	1.07164	0.00997057	Probable purine permease	AT1G30840.1	ATPUP4,PUP4 purine permease 4
Potra001562g12921	316.873	1.06329	0.00738585	Probable aquaporin TIP-type	AT3G16240.1	AQP1,ATTIP2,1,DELTA-TIP,DELTA-TIP1,TIP2,1 delta tonoplast integral protein
Potra001425g12048	1535.26	1.0546	3.46988e-07	Malate synthase, glyoxysomal	AT5G03860.1	MLS malate synthase
Potra000644g04924	95.4795	1.02824	0.00293036	Sulfate transporter 3	AT3G15990.1	SULTR3,4 sulfate transporter 3,4
Potra002386g18172	213.528	0.912598	0.00635196	Subtilisin-like protease	AT1G01900.1	ATSBT1.1,SBTI1.1 subtilase family protein
Potra002420g18396	1197.26	0.909325	0.00879344	Thaumatin-like protein	AT2G28790.1	Pathogenesis-related thaumatin superfamily protein
Potra003321g21341	669.378	0.893256	0.00878111	Alanine aminotransferase 2	AT1G72330.3, AT1G17290.1	ALAAT2 alanine aminotransferase 2, AlaAT1 alanine aminotransferas
Potra001067g09194	642.672	0.88963	1.25973e-05	Alpha-L-arabinofuranosidase	AT3G10740.1	ARAF,ARAF1,ASD1,ATASD1 alpha-L-arabinofuranosidase 1
Potra000562g04079	377.252	0.889096	0.0040389	Protein translation factor SUI1 homolog	AT5G54940.1	Translation initiation factor SUI1 family protein
Potra003901g23419	210.66	0.887784	0.00153647	Cysteine proteinase inhibitor	AT5G47550.1	Cystatin/monellin superfamily protein
Potra007455g25969	677.041	0.883435	0.000137495	seed storage protein	AT1G07750.1	RmlC-like cupins superfamily protein
Potra001076g09297	609.689	0.860561	0.000877115	Amino acid permease	AT1G77380.1	AAP3,ATAAP3 amino acid permease 3
Potra000691g05376	150.066	0.859645	0.00775564	repeat-containing protein	AT3G04760.1	Pentatricopeptide repeat (PPR-like) superfamily protein
Potra000436g02379	177.906	0.836735	0.00973608	domain-containing protein	AT5G20150.1, AT2G26660.1	ATSPX1,SPX1 SPX domain gene 1, ATSPX2,SPX2 SPX domain gene 2
Potra000965g07936	510.973	0.820063	0.00123325	Serine hydroxymethyltransferase, mitochondrial	AT4G37930.1, AT5G26780.3	SHM1,SHMT1,STM serine transhydroxymethyltransferase 1, SHM2 serine hydroxymethyltransferase 2
Potra172819g27606	395.058	0.818535	0.000137495	glyoxylate aminotransferase 2	AT2G38400.2	AGT3 alanine:glyoxylate aminotransferase 3
Potra164204g27157	400.757	0.818153	0.00775564	uncharacterized protein LOC105133071	AT3G47070.1	unknown
Potra000794g06300	2237.62	0.816173	5.07508e-10	Beta-glucosidase C	AT5G20950.1	Glycosyl hydrolase family protein
Potra009429g26354	315.377	0.808114	0.000904184	kDa ribonucleoprotein, chloroplastic	AT2G35410.1	RNA-binding (RRM/RBD/RNP motifs) family protein
Potra192724g28830	279.452	0.770755	4.24668e-07	Kunitz-type trypsin inhibitor	AT1G17860.1	Kunitz family trypsin and protease inhibitor protein
Potra001620g13329	955.816	0.760738	0.00775564	system H protein	AT1G32470.1	Single hybrid motif superfamily protein
Potra004532g25037	747.619	0.725166	0.00550515	Epidermis-specific secreted	AT1G78830.1	Curculin-like (mannose-binding) lectin family protein
Potra001257g10851	14235	0.713388	0.000672837	Peptidyl-prolyl cis-trans	AT2G21130.1	Cyclophilin-like peptidyl-prolyl cis-trans isomerase family protein
Potra000632g04824	1055.39	0.699377	0.00421652	threonine-protein kinase	AT1G78860.1	D-mannose binding lectin protein with Apple-like carbohydrate-binding domain
Potra005411g25387	507.365	0.697409	0.00570006	conserved unknown protein	AT3G19300.1	Protein kinase superfamily protein
Potra003351g21422	1093.09	0.692577	0.0009886	Selenium-binding protein	AT4G14030.1, AT4G14040.1	SBP1 selenium-binding protein 1, EDA38,SBP2 selenium-binding protein 2
Potra005369g25374	130.466	0.685185	0.00661597	Alpha,alpha-trehalose-phosphate	AT1G23870.1	ATTPS9,TPS9 trehalose-phosphatase/synthase 9
Potra000440g02431	260.182	0.6811	0.000142817	subunit of subcomplex B	AT1G18730.1	NDF6 NDH dependent flow 6
Potra001199g10362	7533.19	0.681045	0.000255391	bisphosphate carboxylase small chain	AT1G67090.1	RBCS1A ribulose bisphosphate carboxylase small chain 1A
Potra003995g24052	195.221	0.675545	0.00153647	Chaperone protein DnaJ	AT5G23240.1	DNAJ heat shock N-terminal domain-containing protein
Potra000721g33243	331.022	0.673756	0.0017529	2 heavy chain-like	AT5G27330.1	Prefoldin chaperone subunit family protein
Potra002306g17593	1940.09	0.666622	0.00168367	Catalase isozyme 1	AT4G35090.1	CAT2 catalase 2
Potra002383g18144	3056.27	0.655077	0.00440803	Galactinol synthase 2	AT1G56600.1	AtGolS2,GolS2 galactinol synthase 2
Potra000569g04197	370.247	0.648848	0.00445369	carboxylase carboxyl transferase	AT2G38040.1	CAC3 acetyl Co-enzyme a carboxylase carboxyltransferase alpha subunit
Potra164850g31056	1082.81	0.646946	0.00101672	uncharacterized protein LOC105108825	AT3G03341.1	unknown
Potra001812g14641	415.501	0.627607	0.00911994	Dihydroflavonol-4-reductase	AT1G51410.1, AT5G19440.1	NAD(P)-binding Rossmann-fold superfamily protein
Potra001942g15361	418.749	0.627109	0.00570006	Xyloglucan endotransglucosylase/hydrolase	AT5G65730.1	XTH6 xyloglucan endotransglucosylase/hydrolase 6
Potra000448g02518	271.327	0.6185	0.000854218	Leucine-rich repeat extensin-like protein	AT4G29240.1	Leucine-rich repeat (LRR) family protein
Potra001044g08845	809.065	0.61216	0.00203951	Universal stress protein	AT3G62550.1	Adenine nucleotide alpha hydrolases-like superfamily protein
Potra004562g25071	871.993	0.593187	0.00421689	methylene-furan-3-one reductase	AT1G23740.1	Oxidoreductase, zinc-binding dehydrogenase family protein
Potra000828g06617	1486.97	0.592446	3.46988e-07	uncharacterized protein LOC105130429	AT3G19990.1	unknown
Potra000351g01281	508.571	0.587862	0.00878111	NADH-ubiquinone oxidoreductase	AT4G16450.1	unknown
Potra000285g01047	288.367	0.585996	0.00264156	of subcomplex B 2	AT1G64770.3	NDF2,NDH45 NDH-dependent cyclic electron flow 1
Potra003987g24013	623.314	0.585049	0.000376941	B3 domain-containing	AT3G18990.1, AT2G26500.2, AT1G49480.1	REM39,VRN1 AP2/B3-like transcriptional factor family protein, cytochrome b6f complex subunit (petM), putative, RTV1 related to vernalization1 1
Potra000727g05702	5949.85	0.583187	4.9049e-05	Tropinone reductase homolog	AT2G29360.1, AT2G29350.1	NAD(P)-binding Rossmann-fold superfamily protein, SAG13 senescence-associated gene 13
Potra004439g24923	214.818	0.573929	0.00158639	uncharacterized protein LOC105135084	AT3G51510.1	unknown
Potra002361g17996	538.517	0.569873	5.07508e-10	N-acetylgalactosamine kinase	AT3G06580.1	GAL1,GALK Mevalonate/galactokinase family protein
Potra001057g09058	153.512	0.568466	0.0093625	Photosystem II repair protein PSB27	AT1G03600.1	PSB27 photosystem II family protein
Potra001057g35759	153.512	0.568466	0.0093625	Photosystem II repair protein PSB27	AT1G03600.1	PSB27 photosystem II family protein
Potra004017g24251	195.951	0.563748	0.0093625	TRANSCRIPTIONALLY ACTIVE 7	AT5G24314.2	PDE225,PTAC7 plastid transcriptionally active7
Potra001054g09026	443.082	0.560732	0.00814971	50S ribosomal protein L18	AT1G48350.1	Ribosomal L18p/L5e family protein
Potra000519g03474	316.715	0.559189	0.000776319	uncharacterized protein LOC105107696	AT4G29400.1	Protein of unknown function (DUF3531)
Potra001823g14701	658.472	0.557593	0.00624922	Mannan endo-1,4-beta	AT5G66460.1	Glycosyl hydrolase superfamily protein
Potra001597g13191	330.905	0.555155	0.0040389	Copper transport protein	AT2G37390.1	Chloroplast-targeted copper chaperone protein
Potra001411g11973	28764.6	0.554003	4.82499e-08	Glyceraldehyde-3-phosphate dehydrogenase	AT1G13440.1	GAPC-2,GAPC2 glyceraldehyde-3-phosphate dehydrogenase C2
Potra185044g28353	3167.03	0.554001	0.00155884	Thiamine thiazole synthase	AT5G54770.1	THI1,THI4,TZ thiazole biosynthetic enzyme, chloroplast (ARA6) (THI1) (THI4)
Potra002270g17409	877.696	0.549717	0.00841484	ribosomal protein L12	AT3G27830.1	RPL12,RPL12-A ribosomal protein L12-A
Potra006172g25591	343.181	0.546205	0.00683761	J domain-containing protein required for chloroplast accumulation	AT1G75100.1	JAC1 J-domain protein required for chloroplast accumulation response 1
Potra001859g31369	431.304	0.53855	0.00482194	uncharacterized protein LOC105116769	AT3G21570.1	unknown
Potra000656g05049	313.356	0.537702	0.00911994	kDa protein, chloroplastic	AT5G53490.3	Tetratricopeptide repeat (TPR)-like superfamily protein
Potra000892g07223	900.327	0.536885	0.000809813	Galactinol--sucrose galactosyltransferase	AT5G40390.1	SIP1 Raffinose synthase family protein
Potra000747g05886	2112.36	0.532906	0.00353873	Peroxiredoxin-2E, chloroplastic	AT1G65980.1	TPX1 thioredoxin-dependent peroxidase 1
Potra001174g10170	1588.62	0.531925	2.36234e-05	Cysteine proteinase inhibitor	AT3G12490.2	ATCYS6,ATCYSB,CYSB cystatin B
Potra003651g22306	1078.5	0.525433	0.000184378	Heme-binding protein	AT1G17100.1	SOUL heme-binding family protein
Potra000607g04623	7457.19	0.518511	0.000110033	Aquaporin TIP1-1	AT2G36830.1	GAMMA-TIP,GAMMA-TIP1,TIP1,1 gamma tonoplast intrinsic protein
Potra003202g20988	1179.35	0.518256	0.00153647	ACT domain-containing protein	AT1G16880.1	uridylyltransferase-related
Potra000563g04096	1418.99	0.517317	0.00397301	Glyceraldehyde-3-phosphate dehydrogenase	AT1G42970.1	GAPB glyceraldehyde-3-phosphate dehydrogenase B subunit
Potra000179g00699	1750.36	0.51686	0.00163361	uncharacterized protein LOC105137908	AT2G38800.1	Plant calmodulin-binding protein-related
Potra000138g00476	784.666	0.501501	0.00158892	Uncharacterized protein ycf54	AT5G58250.1	unknown

## Sheet: 3-Supplementary Data 3
	Supplementary Data 3. Up-regulated genes in EBB3-RNAi apices during 2WL.
	baseMean	log2FoldChange	padj	Description	ATG	ATG.Synonyms
Potra001189g10295	4.45381	8.87098	0.00201205	pollen allergen Bet v	AT1G24020.1	MLP423 MLP-like protein 423
Potra001585g13101	4.42676	8.77248	0.00137859	Cytochrome P450 85A1	AT1G12740.2	CYP87A2 cytochrome P450, family 87, subfamily A, polypeptide 2
Potra002078g34126	10.554	8.76995	2.4415e-05	UDP-glucosyl transferase 73B2	AT4G34135.1	UGT73B2 UDP-glucosyltransferase 73B2
Potra186558g28444	20.5113	8.65093	2.56998e-05	threonine-protein kinase	AT1G78860.1	D-mannose binding lectin protein with Apple-like carbohydrate-binding domain
Potra000630g33087	8.90281	7.4124	0.000434027	uncharacterized protein LOC104879917	AT2G23270.1	unknown
Potra010115g26490	84.7409	7.39995	0.00767346	BURP domain-containing protein	AT5G25610.1	ATRD22,RD22 BURP domain-containing protein
Potra005373g25377	5.31155	7.251	0.00397755	Germin-like protein	AT5G39160.1	RmlC-like cupins superfamily protein
Potra001177g10192	4.50776	7.16178	0.00764722	Expansin-like B1	AT4G17030.1	AT-EXPR,ATEXLB1,ATEXPR1,ATHEXP BETA 3.1,EXLB1,EXPR expansin-like B1
Potra004532g34513	9.05024	7.08195	0.00101304	glycoprotein EP1-like	AT1G16905.1	Curculin-like (mannose-binding) lectin family protein
Potra000820g06541	73.4933	7.04663	0.00172059	Lignin-forming anionic peroxidase	AT5G06720.1	ATPA2,PA2 peroxidase 2
Potra001424g12047	10.45	6.75248	0.00101304	GDSL esterase/lipase	AT5G15720.1	GLIP7 GDSL-motif lipase 7
Potra000727g05695	198.733	6.65536	2.63637e-07	Alpha-dioxygenase 1	AT3G01420.1	ALPHA-DOX1,DIOX1,DOX1,PADOX-1 Peroxidase superfamily protein
Potra121378g26601	36.4362	6.62098	3.12438e-05	Probable sesquiterpene synthase	AT5G23960.1	ATTPS21,TPS21 terpene synthase 21
Potra001228g10562	21.6398	6.45026	0.000431212	Allene oxide synthase	AT5G42650.1	AOS,CYP74A,DDE2 allene oxide synthase
Potra003960g23772	10.1454	6.32528	0.000168256	flavanone 3-hydroxylase	AT4G10500.1	2-oxoglutarate (2OG) and Fe(II)-dependent oxygenase superfamily protein
Potra003789g22867	7.13749	6.30731	0.00374012	Laccase-12/13	AT1G18140.1	ATLAC1,LAC1 laccase 1
Potra009707g26415	79.3711	6.19589	3.18102e-06	amyrin 28-oxidase	AT5G36110.1	CYP716A1 cytochrome P450, family 716, subfamily A, polypeptide 1
Potra177772g27959	34.9493	6.1956	0.0013901	Glutathione S-transferase	AT1G78380.1	ATGSTU19,GST8,GSTU19 glutathione S-transferase TAU 19
Potra000701g05465	37.6715	6.17756	8.04622e-05	Cytochrome P450 85A1	AT1G12740.2	CYP87A2 cytochrome P450, family 87, subfamily A, polypeptide 2
Potra000980g08113	108.363	6.07828	2.46193e-07	conserved unknown protein	AT2G26570.1	Plant protein of unknown function (DUF827)
Potra001977g15579	17.0511	6.02747	2.26149e-05	Methionine gamma-lyase	AT1G64660.1	ATMGL,MGL methionine gamma-lyase
Potra002047g15993	4.39531	6.01212	0.00726368	uncharacterized protein LOC8271225	AT2G25735.1	unknown
Potra002321g31777	5.7956	5.88423	0.000855975	Acetyl-CoA-benzylalcohol acetyltransferase	AT3G26040.1	HXXXD-type acyl-transferase family protein
Potra002593g19491	4.81104	5.79599	0.0046564	Phosphate transporter PHO1	AT1G14040.1	EXS (ERD1/XPR1/SYG1) family protein
Potra002019g15833	11.2411	5.67377	0.000197604	1-carboxylate oxidase	AT2G19590.1	ACO1,ATACO1 ACC oxidase 1
Potra200221g29478	12.0543	5.66566	0.00083786	Beta-glucosidase 12	AT5G42260.1	BGLU12 beta glucosidase 12
Potra003338g21389	17.1563	5.63388	0.000477203	secretory protease (Fragments)	AT2G15220.1	Plant basic secretory protein (BSP) family protein
Potra004635g25146	8.47308	5.61088	0.0003659	Glutathione S-transferase	AT2G29420.1	ATGSTU7,GST25,GSTU7 glutathione S-transferase tau 7
Potra161550g26947	48.2141	5.42862	1.69287e-06	Basic 7S globulin	AT1G03220.1	Eukaryotic aspartyl protease family protein
Potra003338g32154	148.145	5.30658	2.24337e-06	secretory protease (Fragments)	AT2G15220.1	Plant basic secretory protein (BSP) family protein
Potra002021g15848	11.1516	5.24862	2.00861e-05	uncharacterized protein LOC105116833	AT3G07600.1	Heavy metal transport/detoxification superfamily protein
Potra002730g19859	592.924	5.22821	3.94667e-08	pollen allergen Bet v	AT1G24020.1	MLP423 MLP-like protein 423
Potra000801g06347	16.2128	5.21904	5.34809e-05	Scarecrow-like protein	AT2G37650.1	GRAS family transcription factor
Potra000677g05242	20.064	5.16026	1.17744e-07	uncharacterized protein LOC105131585	AT3G60450.1	Phosphoglycerate mutase family protein
Potra000036g00180	27.6258	5.145	1.64784e-06	Carotenoid 9,10	AT3G63520.1	ATCCD1,ATNCED1,CCD1,NCED1 carotenoid cleavage dioxygenase 1
Potra009264g26317	125.229	5.13941	0.00489788	Alpha-farnesene synthase	AT4G16740.1	ATTPS03,TPS03 terpene synthase 03
Potra000576g04288	13.8863	5.12669	0.00909082	metacaspase-1-like	AT1G02170.1	AMC1,ATMC1,ATMCPB1,LOL3,MCP1B metacaspase 1
Potra172024g27582	141.341	5.12528	2.04765e-06	Probable sesquiterpene synthase	AT5G23960.1	ATTPS21,TPS21 terpene synthase 21
Potra000885g07149	275.504	5.12497	0.000163984	Acidic endochitinase SE2	AT5G24090.1	ATCHIA,CHIA chitinase A
Potra179513g28022	10.0659	5.11837	0.00164651	Dirigent protein 21	AT1G65870.1	Disease resistance-responsive (dirigent-like protein) family protein
Potra001065g09171	34.412	5.0469	0.000400381	Cationic peroxidase 2	AT5G64120.1	Peroxidase superfamily protein
Potra000993g08225	11.0952	4.99411	4.69623e-05	aconitate 3-methyltransferase	AT2G41380.1	S-adenosyl-L-methionine-dependent methyltransferases superfamily protein
Potra000790g06251	42.4434	4.96975	0.000405276	Flavin-dependent oxidoreductase	AT1G30760.1	FAD-binding Berberine family protein
Potra000874g07033	89.6177	4.96876	2.30868e-05	L-ascorbate oxidase	AT4G39830.1	Cupredoxin superfamily protein
Potra002402g31841	4.91811	4.92121	0.00215186	uncharacterized protein LOC105114649	AT1G35210.1	unknown
Potra182633g31322	6.29562	4.91245	0.000289754	Sigma factor binding	AT3G56710.1	SIB1 sigma factor binding protein 1
Potra000440g02417	44.6487	4.89189	2.22205e-07	ABC transporter A	AT3G47730.1	ABCA2,ATATH1,ATH1 ATP-binding cassette A2
Potra000194g00835	12.738	4.89083	0.000651663	conserved unknown protein	AT5G10830.1, AT4G22530.1	S-adenosyl-L-methionine-dependent methyltransferases superfamily protein
Potra000642g04908	6.51953	4.88138	0.000980869	ABC transporter B family member	AT1G02520.1	PGP11 P-glycoprotein 11
Potra000416g02090	10.1158	4.79397	0.00331909	Protein DETOXIFICATION 49	AT4G23030.1	MATE efflux family protein
Potra000508g03343	17.1866	4.78878	0.000183832	Metalloendoproteinase 5-MMP	AT1G59970.1, AT1G70170.1	Matrixin family protein, MMP matrix metalloproteinase
Potra002602g19539	30.2721	4.71794	3.91493e-05	peroxidase 55-like	AT5G67400.1	RHS19 root hair specific 19
Potra168061g27336	22.8854	4.71183	0.00120986	Glutathione S-transferase	AT1G17180.1	ATGSTU25,GSTU25 glutathione S-transferase TAU 25
Potra003304g21293	30.6231	4.70672	0.000161745	Major pollen allergen	AT1G24020.1	MLP423 MLP-like protein 423
Potra002516g18980	18.6176	4.70021	0.00533651	GDSL esterase/lipase	AT5G03610.1	GDSL-like Lipase/Acylhydrolase superfamily protein
Potra198801g29356	66.8703	4.68377	0.000385267	Flavin-dependent oxidoreductase	AT1G30760.1	FAD-binding Berberine family protein
Potra001476g12347	423.173	4.65053	1.07885e-07	Disease resistance response protein 206	AT1G64160.1	Disease resistance-responsive (dirigent-like protein) family protein
Potra001244g10682	18.0268	4.60495	0.000578561	peroxidase 73-like	AT5G67400.1	RHS19 root hair specific 19
Potra003977g23929	9.41179	4.54554	0.00155018	Inorganic phosphate transporter 1	AT2G32830.1	PHT1,5,PHT5 phosphate transporter 1,5
Potra001907g15128	60.0128	4.53317	0.00125314	Isoflavone 2'-hydroxylase	AT2G23190.1	CYP81D7 cytochrome P450, family 81, subfamily D, polypeptide 7
Potra149729g26653	20.439	4.40964	0.000372554	3-O-glucosyltransferase	AT3G21750.1	UGT71B1 UDP-glucosyl transferase 71B1
Potra198701g29346	37.0846	4.40614	2.57638e-10	ABC transporter B family member	AT2G47000.1	ABCB4,ATPGP4,MDR4,PGP4 ATP binding cassette subfamily B4
Potra152268g26707	28.6529	4.3813	0.00398856	Pathogenesis-related protein	AT2G14610.1	ATPR1,PR 1,PR1 pathogenesis-related gene 1
Potra169778g35377	8.26041	4.35897	0.000300432	uncharacterized protein LOC105774264	AT2G20562.1	unknown
Potra001285g11091	39.2954	4.34605	1.24976e-06	Polygalacturonase inhibitor 1	AT5G06860.1	ATPGIP1,PGIP1 polygalacturonase inhibiting protein 1
Potra000968g07978	378.447	4.27759	5.50532e-05	Chitinase-3-like protein	AT4G19810.1	Glycosyl hydrolase family protein with chitinase insertion domain
Potra008020g26080	13.7243	4.27344	2.00861e-05	uncharacterized protein LOC105121988	AT3G54040.1	PAR1 protein
Potra001506g12558	4.84258	4.21571	0.00716076	uncharacterized protein LOC105130948	AT4G33550.1	Bifunctional inhibitor/lipid-transfer protein/seed storage 2S albumin superfamily protein
Potra001368g11702	6.75161	4.14335	0.00206767	gated ion channel	AT5G53130.1, AT1G01340.2	ATCNGC1,CNGC1 cyclic nucleotide gated channel 1, ACBK1,ATCNGC10,CNGC10 cyclic nucleotide gated channel 10
Potra166881g27237	131.653	4.13682	0.00182456	transporter C family	AT3G13080.1	ATMRP3,MRP3 multidrug resistance-associated protein 3
Potra000440g02419	145.45	4.12245	4.39987e-06	ABC transporter A	AT3G47780.1, AT3G47790.1	ATATH6,ATH6 ABC2 homolog 6, ATATH7,ATH7 ABC2 homolog 7
Potra000426g02246	325.146	4.11083	5.79393e-05	Shikimate O-hydroxycinnamoyltransferase	AT5G01210.1	HXXXD-type acyl-transferase family protein
Potra003085g20704	49.6597	4.10578	0.00424793	Shikimate O-hydroxycinnamoyltransferase	AT2G39980.1	HXXXD-type acyl-transferase family protein
Potra164181g27153	28.3148	4.07848	8.83703e-05	7-deoxyloganetin glucosyltransferase	AT1G22370.2	AtUGT85A5,UGT85A5 UDP-glucosyl transferase 85A5
Potra152996g26723	580.359	4.05009	3.43787e-05	Polyphenol oxidase, chloroplastic	AT5G61810.1	Mitochondrial substrate carrier family protein
Potra002615g19579	7.93227	4.03229	0.00485833	AAA-ATPase At2g46620	AT2G46620.1	P-loop containing nucleoside triphosphate hydrolases superfamily protein
Potra001093g09509	16.5539	4.02578	0.00261561	1-aminocyclopropane-1-carboxylate synthase	AT3G61510.1	ACS1,AT-ACS1 ACC synthase 1
Potra186322g28430	133.755	4.00883	4.24709e-08	Pectinesterase/pectinesterase inhibitor	AT1G02810.1	Plant invertase/pectin methylesterase inhibitor superfamily
Potra000375g01594	20.5431	4.00084	0.00760751	Pectinesterase/pectinesterase inhibitor	AT2G45220.1	Plant invertase/pectin methylesterase inhibitor superfamily
Potra000572g04250	61.6184	3.99411	5.05076e-07	Lysine histidine transporter	AT1G47670.1	Transmembrane amino acid transporter family protein
Potra004478g24963	450.429	3.93994	0.00194709	Osmotin-like protein	AT4G11650.1	ATOSM34,OSM34 osmotin 34
Potra000806g06401	8.4944	3.85984	0.000133604	receptor-like serine/threonine	AT3G11010.1	AtRLP34,RLP34 receptor like protein 34
Potra003699g22480	12.5962	3.82409	0.000277569	threonine-protein kinase	AT1G74360.1	Leucine-rich repeat protein kinase family protein
Potra148842g26636	15.9063	3.80328	0.000522218	Lysine histidine transporter	AT1G47670.1	Transmembrane amino acid transporter family protein
Potra003575g22064	43.9557	3.78448	8.53651e-09	Respiratory burst oxidase	AT1G09090.2	ATRBOHB,ATRBOHB-BETA,RBOHB respiratory burst oxidase homolog B
Potra001233g10601	8.86864	3.77727	0.000726336	Putative syntaxin-131	AT3G11820.1	AT-SYR1,ATSYP121,ATSYR1,PEN1,SYP121,SYR1 syntaxin of plants 121
Potra197737g29246	5.40769	3.74927	0.00186928	uncharacterized protein LOC105135942	AT2G44310.1	Calcium-binding EF-hand family protein
Potra000598g04537	23.2546	3.74834	7.66794e-07	Long-chain-alcohol	AT3G51970.1	ASAT1,ATASAT1,ATSAT1 acyl-CoA sterol acyl transferase 1
Potra197674g29244	353.782	3.74221	3.02804e-05	1-carboxylate oxidase	AT1G05010.1	ACO4,EAT1,EFE ethylene-forming enzyme
Potra007428g25956	223.534	3.72093	7.45087e-07	Acidic endochitinase SE2	AT5G24090.1	ATCHIA,CHIA chitinase A
Potra007499g25977	23.5149	3.71974	6.69599e-05	Glutathione S-transferase	AT1G17180.1	ATGSTU25,GSTU25 glutathione S-transferase TAU 25
Potra001896g15076	23.6369	3.70558	1.39123e-05	Receptor-like serine/threonine	AT4G29990.1, AT3G46280.1	Leucine-rich repeat transmembrane protein kinase protein, protein kinase-related
Potra002401g18267	12.8046	3.66937	0.0067202	Ethylene-responsive transcription	AT4G17500.1	ATERF-1,ERF-1 ethylene responsive element binding factor 1
Potra001922g15243	10.4565	3.64876	0.00668006	H2 finger protein	AT2G01150.1	RHA2B RING-H2 finger protein 2B
Potra001062g09113	21.8582	3.59789	9.95663e-07	NADP-dependent malic	AT5G25880.1	ATNADP-ME3,NADP-ME3 NADP-malic enzyme 3
Potra195190g31539	42.8116	3.58117	1.39123e-05	Protein NIM1-INTERACTING 1	AT1G02450.1	NIMIN-1,NIMIN1 NIM1-interacting 1
Potra001288g11107	23.6683	3.57075	0.00165993	threonine-protein kinase	AT1G61390.1	S-locus lectin protein kinase family protein
Potra000154g00549	46.3521	3.55405	4.88531e-06	Protein NRT1/ PTR	AT1G33440.1, AT1G59740.1	Major facilitator superfamily protein
Potra192926g28841	115.061	3.53813	6.29635e-05	Acidic endochitinase SE2	AT5G24090.1	ATCHIA,CHIA chitinase A
Potra001262g10882	70.5562	3.52918	1.90157e-07	LOB domain-containing	AT3G02550.1	LBD41 LOB domain-containing protein 41
Potra001013g08444	24.7871	3.51718	7.50106e-06	Calmodulin-binding family	AT2G15760.1	Protein of unknown function (DUF1645)
Potra000567g04172	5.47754	3.49978	0.00700423	hydrolase 17, mitochondrial	AT2G01670.1, AT1G14860.1	atnudt17,NUDT17 nudix hydrolase homolog 17, atnudt18,NUDT18 nudix hydrolase homolog 18
Potra194782g28983	153.681	3.49834	1.05656e-09	Isoflavone 2'-hydroxylase	AT4G37370.1	CYP81D8 cytochrome P450, family 81, subfamily D, polypeptide 8
Potra001018g08491	27.4593	3.45417	7.63514e-06	like protein 20	AT1G23040.1	hydroxyproline-rich glycoprotein family protein
Potra001166g10111	689.333	3.42397	1.24826e-06	1-carboxylate oxidase	AT1G05010.1	ACO4,EAT1,EFE ethylene-forming enzyme
Potra008905g26252	28.4497	3.37945	1.49761e-06	Zinc finger protein	AT1G27730.1	STZ,ZAT10 salt tolerance zinc finger
Potra000377g01626	26.6533	3.37438	0.00194709	Sulfate transporter 3	AT3G51895.1	AST12,SULTR3,1 sulfate transporter 3,1
Potra158452g30946	17.4712	3.37091	0.000258998		AT1G05570.1	ATGSL06,ATGSL6,CALS1,GSL06,GSL6 callose synthase 1
Potra000480g02947	3834.83	3.36807	4.26476e-05		AT1G21310.1	ATEXT3,EXT3,RSH extensin 3
Potra001437g12099	27.9186	3.36023	0.000864192	like protease SBT3	AT4G10550.3, AT4G10540.1	Subtilase family protein
Potra002262g17359	42.4149	3.34411	0.00400599	Protein NUCLEAR FUSION	AT2G39210.1	Major facilitator superfamily protein
Potra003460g21738	28.9445	3.30956	0.000107731	cell wall structural protein 1
Potra196077g34757	13.5627	3.29813	0.00827535	Glycerophosphodiester phosphodiesterase GDPD1, chloroplastic	AT3G02040.1	SRG3 senescence-related gene 3
Potra001920g15236	13.7876	3.2713	0.00405243	Stearoyl- 9-desaturase	AT1G43800.1	Plant stearoyl-acyl-carrier-protein desaturase family protein
Potra000520g03514	11.5317	3.2539	0.00599329	LOB domain-containing	AT1G68510.1	LBD42 LOB domain-containing protein 42
Potra001089g09487	23.7144	3.25247	0.00015331	oxidase 1, mitochondrial	AT1G32350.1	AOX1D alternative oxidase 1D
Potra000979g08101	272.322	3.22849	5.55071e-05	Polygalacturonase inhibitor 1	AT5G06860.1	ATPGIP1,PGIP1 polygalacturonase inhibiting protein 1
Potra001355g11612	13.0165	3.2144	0.00296635	DMR6-LIKE OXYGENASE	AT2G36690.1	2-oxoglutarate (2OG) and Fe(II)-dependent oxygenase superfamily protein
Potra000682g05280	124.857	3.20278	0.0031299	like domain containing protein	AT2G18660.1	PNP-A plant natriuretic peptide A
Potra001843g14800	18.1449	3.1998	0.000360248	box domain-containing protein	AT1G66160.1	ATCMPG1,CMPG1 CYS, MET, PRO, and GLY protein 1
Potra000895g34010	23.1886	3.19066	0.000133604
Potra000842g06789	169.025	3.18869	0.00127459	Cationic peroxidase 1	AT5G05340.1	Peroxidase superfamily protein
Potra001032g08664	29.4487	3.18819	8.50233e-05	Serine/threonine-protein	AT4G03460.1	Ankyrin repeat family protein
Potra002216g17062	28.9317	3.14889	0.00021691	Microsomal glutathione S	AT1G65820.3	microsomal glutathione s-transferase, putative
Potra001835g14757	9.00023	3.14764	0.00283519	NAC domain-containing protein	AT5G22380.1	anac090,NAC090 NAC domain containing protein 90
Potra175062g27770	30.2029	3.14594	0.000226899	3-O-glucosyltransferase	AT3G21790.1	UDP-Glycosyltransferase superfamily protein
Potra001639g13472	1189.87	3.14409	0.000575171	threonine-protein kinase	AT1G78860.1	D-mannose binding lectin protein with Apple-like carbohydrate-binding domain
Potra002011g15786	30.3792	3.14237	0.0013631	Tuliposide A-converting	AT2G03550.1	alpha/beta-Hydrolases superfamily protein
Potra200852g29544	16.7331	3.10522	1.28039e-05	Receptor-like protein	AT1G11050.1	Protein kinase superfamily protein
Potra001851g14843	58.2522	3.07546	0.00032624	Probable boron transporter	AT1G15460.1	ATBOR4,BOR4 HCO3- transporter family
Potra001215g10507	51.0974	3.07186	2.4896e-05	NAC transcription factor	AT2G43000.1	anac042,NAC042 NAC domain containing protein 42
Potra001724g14030	30.6442	3.05357	0.00132122	uncharacterized protein LOC105139543	AT4G20970.1	basic helix-loop-helix (bHLH) DNA-binding superfamily protein
Potra000552g03983	48.1254	3.04703	0.00296635	Mitogen-activated protein kinase	AT5G67080.1	MAPKKK19 mitogen-activated protein kinase kinase kinase 19
Potra198419g29315	37.5926	3.03709	0.00903575	Flavin-dependent oxidoreductase	AT4G20800.1	FAD-binding Berberine family protein
Potra002410g18338	20.0876	3.03501	0.00536999	Transcription factor bHLH35	AT5G57150.4, AT4G29930.3	basic helix-loop-helix (bHLH) DNA-binding superfamily protein
Potra180059g28071	26.9327	3.02902	0.00590698	UDP-glycosyltransferase 87A2	AT2G30140.1	UDP-Glycosyltransferase superfamily protein
Potra010289g30415	861.408	3.01704	0.000844069	Basic endochitinase CHB4	AT3G54420.1	ATCHITIV,ATEP3,CHIV,EP3 homolog of carrot EP3-3 chitinase
Potra001063g09130	36.8616	3.01501	8.42328e-05	Receptor-like serine/threonine	AT4G21390.1	B120 S-locus lectin protein kinase family protein
Potra001659g13623	38.6998	3.01364	5.47011e-05	7-deoxyloganetin glucosyltransferase	AT1G22360.1	AtUGT85A2,UGT85A2 UDP-glucosyl transferase 85A2
Potra003709g22513	43.009	3.01185	0.00741731	Anthocyanidin 3-O-glucoside 5-O	AT4G15550.1	IAGLU indole-3-acetate beta-D-glucosyltransferase
Potra196007g29075	80.6478	3.00952	0.00722321	Myb-related protein	AT2G31180.1	ATMYB14,MYB14,MYB14AT myb domain protein 14
Potra001870g14949	577.51	3.00905	0.00103903	Ethylene receptor 2	AT3G23150.1, AT1G79840.2	ETR2 Signal transduction histidine kinase, hybrid-type, ethylene sensor, GL2 HD-ZIP IV family of homeobox-leucine zipper protein with lipid-binding START domain
Potra157391g26803	10.2606	2.98879	0.00350404	uncharacterized protein LOC105134186	AT4G23470.1	PLAC8 family protein
Potra000721g05639	17.9962	2.98758	0.000109365	Protein BONZAI 3	AT1G08860.1	BON3 Calcium-dependent phospholipid-binding Copine family protein
Potra000985g08134	67.6128	2.9842	1.71321e-10	endo-1,3-beta	AT3G55430.1	O-Glycosyl hydrolases family 17 protein
Potra000926g07499	388.798	2.98056	6.4733e-07	Zinc finger protein	AT1G27730.1	STZ,ZAT10 salt tolerance zinc finger
Potra000659g05076	38.8569	2.95966	0.00156955	Dirigent protein 23	AT2G21100.1	Disease resistance-responsive (dirigent-like protein) family protein
Potra004046g24382	117.401	2.95507	1.44621e-09	NADP-dependent malic	AT5G25880.1	ATNADP-ME3,NADP-ME3 NADP-malic enzyme 3
Potra001344g11539	106.085	2.95462	0.000237789	Sucrose synthase 5	AT5G37180.1, AT1G73370.1	ATSUS5,SUS5 sucrose synthase 5, ATSUS6,SUS6 sucrose synthase 6
Potra194802g28985	12.8835	2.95232	0.00760917	protein LOC105108652 isoform X2
Potra001866g14924	42.7863	2.9379	1.26169e-07	acetic acid-amido synthetase GH3	AT2G14960.1	GH3.1 Auxin-responsive GH3 family protein
Potra002845g20114	354.838	2.93715	9.55484e-05	Sugar transport protein	AT5G26340.1	ATSTP13,MSS1,STP13 Major facilitator superfamily protein
Potra002272g17426	132.018	2.91786	1.06856e-05	uncharacterized protein LOC105108417	AT4G35220.1	Cyclase family protein
Potra001162g10087	37.2506	2.91024	1.3355e-05	uncharacterized protein LOC105113506	AT3G54040.1	PAR1 protein
Potra003834g23044	134.25	2.90857	0.000530733	Myb-related protein	AT1G25340.1	AtMYB116,MYB116 myb domain protein 116
Potra002346g17912	13.932	2.88998	0.00593023	endo-1,3-beta	AT3G57240.1	BG3 beta-1,3-glucanase 3
Potra000980g08112	277.546	2.87669	1.78855e-06	Leucine-rich repeat receptor	AT3G11010.1, AT2G33060.1	AtRLP34,RLP34 receptor like protein 34, AtRLP27,RLP27 receptor like protein 27
Potra001107g09677	14.5882	2.87279	0.00105749	Calcium-transporting ATPase	AT2G41560.1	ACA4 autoinhibited Ca(2+)-ATPase, isoform 4
Potra006311g25650	108.798	2.86927	5.35803e-05	2-hydroxyisoflavanone synthase	AT3G20940.1	CYP705A30 cytochrome P450, family 705, subfamily A, polypeptide 30
Potra001117g35796	282.096	2.86424	4.35932e-06	Leucine-rich repeat receptor	AT5G25930.1	Protein kinase family protein with leucine-rich repeat domain
Potra003610g32288	165.938	2.84957	9.14191e-05	Putative late blight	AT1G01490.1	Heavy metal transport/detoxification superfamily protein
Potra004602g25106	23.3603	2.84542	1.07885e-07	L-ascorbate oxidase	AT4G39830.1	Cupredoxin superfamily protein
Potra000788g06244	270.385	2.82564	2.93321e-05	Late embryogenesis abundant protein Lea5	AT4G02380.1	AtLEA5,SAG21 senescence-associated gene 21
Potra001570g12985	56.0542	2.82138	6.55423e-06	uncharacterized protein LOC8285723	AT1G28190.1	unknown
Potra005103g25274	190.309	2.80706	2.59862e-06	Shikimate dehydrogenase (NADP(+))	AT3G06350.1	EMB3004,MEE32 dehydroquinate dehydratase, putative / shikimate dehydrogenase, putative
Potra001741g31197	8.80578	2.77474	0.00617296	Auxin-induced protein	AT1G75590.1	SAUR-like auxin-responsive protein family
Potra183726g28328	152.631	2.76313	3.7499e-05	UDP-glycosyltransferase 87A1	AT2G30150.1	UDP-Glycosyltransferase superfamily protein
Potra003895g23390	68.3401	2.75883	2.92731e-05	Protein ECERIFERUM 26	AT4G13840.1	HXXXD-type acyl-transferase family protein
Potra002537g19114	80.8766	2.75561	3.81299e-06	uncharacterized protein LOC105133848
Potra008025g26082	17.998	2.75291	0.00714073	Amino acid permease	AT1G77380.1	AAP3,ATAAP3 amino acid permease 3
Potra010370g34009	13.4496	2.74492	0.00475489		AT4G20300.2	Protein of unknown function (DUF1639)
Potra152093g26700	858.696	2.73816	0.00873648	endo-1,3-beta	AT4G16260.1	Glycosyl hydrolase superfamily protein
Potra000438g02394	52.0021	2.72774	3.98018e-06	H2 finger protein	AT3G16720.1	ATL2,TL2 TOXICOS EN LEVADURA 2
Potra010392g26584	1036.74	2.71174	0.000864192	extensin-2-like	AT4G08370.1	Proline-rich extensin-like family protein
Potra003430g21643	45.4182	2.70322	2.0936e-06	RHOMBOID-like protein	AT2G29050.1	ATRBL1,RBL1 RHOMBOID-like 1
Potra001809g14632	22.6351	2.7032	0.00052008	Lysine histidine transporter	AT1G47670.1	Transmembrane amino acid transporter family protein
Potra001646g13494	22.2341	2.70113	0.00537511	Vacuolar protein 8	AT4G34940.1	ARO1 armadillo repeat only 1
Potra000792g06273	434.905	2.69011	3.12032e-06	Beta-fructofuranosidase, insoluble	AT3G52600.1	AtcwINV2,CWINV2 cell wall invertase 2
Potra001534g12742	22.835	2.69002	0.0019093	ABC transporter G family member	AT1G15520.1	ABCG40,ATABCG40,ATPDR12,PDR12 pleiotropic drug resistance 12
Potra003334g21383	13.3309	2.68484	0.00296658	IQ domain-containing protein	AT4G33050.2	EDA39 calmodulin-binding family protein
Potra002869g32037	19.7815	2.67676	1.72873e-05	uncharacterized protein LOC103432907	AT5G05300.1	unknown
Potra001070g09228	21.145	2.66543	0.00537504	Ras-related protein	AT5G10260.1	AtRABH1e,RABH1e RAB GTPase homolog H1E
Potra001598g13200	17.8147	2.66392	0.00057323	Auxin-responsive protein	AT3G12830.1	SAUR-like auxin-responsive protein family
Potra001047g08883	44.6354	2.64934	1.0114e-06	Trehalose-phosphate phosphatase	AT5G51460.3, AT4G22590.1	ATTPPA Haloacid dehalogenase-like hydrolase (HAD) superfamily protein, Haloacid dehalogenase-like hydrolase (HAD) superfamily protein
Potra000890g07190	39.0385	2.64774	0.000651663	F-box protein	AT1G65770.1	AMR1 ascorbic acid mannose pathway regulator 1
Potra002134g16532	83.8119	2.63607	1.19345e-05	1-aminocyclopropane-1-carboxylate synthase	AT4G11280.1	ACS6,ATACS6 1-aminocyclopropane-1-carboxylic acid (acc) synthase 6
Potra001320g11329	37.9558	2.62854	0.00148041	threonine-protein kinase	AT3G04910.1	ATWNK1,WNK1,ZIK4 with no lysine (K) kinase 1
Potra007560g34156	40.5091	2.59695	0.00160881	Bifunctional 3-dehydroquinate dehydratase/shikimate dehydrogenase	AT3G06350.1	EMB3004,MEE32 dehydroquinate dehydratase, putative / shikimate dehydrogenase, putative
Potra003771g22782	35.308	2.58711	0.000258332	Pathogen-related protein	AT1G78780.2	pathogenesis-related family protein
Potra175858g27835	53.4818	2.58576	0.000742522	Glutamine synthetase cytosolic isozyme	AT1G66200.3	ATGSR2,GSR2 glutamine synthase clone F11
Potra001733g14107	150.319	2.58106	3.14495e-05	Tuliposide A-converting	AT5G16080.1	AtCXE17,CXE17 carboxyesterase 17
Potra168459g27370	18.2586	2.57871	6.00931e-05	Calcium-binding protein	AT4G27280.1, AT5G54490.1	Calcium-binding EF-hand family protein, PBP1 pinoid-binding protein 1
Potra000626g04774	32.1656	2.56448	0.00974519	E3 ubiquitin-protein ligase	AT3G11840.1	PUB24 plant U-box 24
Potra001064g09148	18.14	2.5589	0.000228714	Thaumatin-like protein	AT5G24620.1	Pathogenesis-related thaumatin superfamily protein
Potra000991g08200	9.82583	2.55608	0.00760751	ankyrin repeat subunit B	AT1G03670.1	ankyrin repeat family protein
Potra001991g34082	17.9348	2.53316	0.00752654	Glutamine synthetase cytosolic isozyme	AT5G37600.1	ATGLN1,1,ATGSR1,GLN1,1,GSR 1 glutamine synthase clone R1
Potra003734g22626	31.2516	2.52803	0.004309	WRKY transcription factor	AT3G56400.1	ATWRKY70,WRKY70 WRKY DNA-binding protein 70
Potra001240g10651	13.6307	2.52687	0.0013631	Myb-related protein	AT5G16600.1	AtMYB43,MYB43 myb domain protein 43
Potra198071g29285	560.872	2.5147	0.00716076	Beta-glucosidase 12	AT5G24550.1	BGLU32 beta glucosidase 32
Potra000940g07684	16.9969	2.51025	0.00248177	Zeaxanthin epoxidase, chloroplastic	AT5G05320.1	FAD/NAD(P)-binding oxidoreductase family protein
Potra002239g17201	18.7865	2.49804	0.000500031	Cellulose synthase-like	AT3G03050.1	ATCSLD3,CSLD3,KJK cellulose synthase-like D3
Potra000041g00198	173.737	2.49304	3.46796e-06	alpha-expansin 9 precursor	AT2G39700.1	ATEXP4,ATEXPA4,ATHEXP ALPHA 1.6,EXPA4 expansin A4
Potra000754g05943	104.636	2.47362	4.24143e-06	cinnamate 4-monooxygenase	AT2G30490.1	ATC4H,C4H,CYP73A5,REF3 cinnamate-4-hydroxylase
Potra003303g21290	64.6234	2.46447	0.00387412	DNA repair protein	AT5G43530.1	Helicase protein with RING/U-box domain
Potra000961g07898	22.9564	2.44611	0.000634989	E3 ubiquitin-protein ligase	AT4G27470.1	ATRMA3,RMA3 RING membrane-anchor 3
Potra160799g26881	53.6573	2.43592	2.02121e-05	Calcium-binding protein	AT3G50770.1	CML41 calmodulin-like 41
Potra001570g12993	22.3565	2.43117	0.00322912	Nudix hydrolase 12	AT1G12880.1	atnudt12,NUDT12 nudix hydrolase homolog 12
Potra001069g09226	16.3708	2.42982	0.00708873	secretory protease (Fragments)	AT2G15220.1	Plant basic secretory protein (BSP) family protein
Potra001190g10306	16.4846	2.42948	0.00119677	Molybdenum cofactor sulfurase	AT4G22980.1	unknown
Potra194899g28995	83.8058	2.42587	0.000107731	Flavin-dependent oxidoreductase	AT1G11770.1	FAD-binding Berberine family protein
Potra003716g22539	259.188	2.42326	7.80841e-08	hydrolase domain-containing	AT2G38740.1	Haloacid dehalogenase-like hydrolase (HAD) superfamily protein
Potra002421g18405	2249.82	2.42242	0.00147385	Cationic peroxidase 1	AT5G05340.1	Peroxidase superfamily protein
Potra179191g27996	41.473	2.41691	0.00701912	WRKY transcription factor	AT2G38470.1	ATWRKY33,WRKY33 WRKY DNA-binding protein 33
Potra000439g02401	134.266	2.41563	0.000107918	NAC domain-containing protein	AT1G01720.1	ANAC002,ATAF1 NAC (No Apical Meristem) domain transcriptional regulator superfamily protein
Potra003923g23536	84.094	2.40118	0.000163393	Probable calcium-binding	AT5G39670.1	Calcium-binding EF-hand family protein
Potra001769g14377	44.8382	2.39904	0.000170938	N-benzoyltransferase protein	AT1G78990.1, AT1G32910.1	HXXXD-type acyl-transferase family protein
Potra000435g02360	106.099	2.39892	0.00536901	uncharacterized protein LOC105132511	AT1G54385.1	ARM repeat superfamily protein
Potra163380g27091	54.249	2.39749	0.00021582	Glutathione S-transferase	AT3G09270.1	ATGSTU8,GSTU8 glutathione S-transferase TAU 8
Potra003273g21193	19.7351	2.39398	0.000287098	threonine-protein kinase	AT3G14840.2, AT1G53440.1	Leucine-rich repeat transmembrane protein kinase
Potra003680g22412	24.8495	2.36479	0.00197382	component response regulator	AT2G41310.1, AT3G57040.1	ARR8,ATRR3,RR3 response regulator 3, ARR9,ATRR4 response regulator 9
Potra001824g14705	58.2764	2.36363	0.00969422	Sulfate transporter 3	AT3G51895.1	AST12,SULTR3,1 sulfate transporter 3,1
Potra003138g20832	50.2862	2.34771	5.63133e-06	Putative nuclease HARBI1	AT4G29780.1	unknown
Potra000402g01898	225.991	2.33981	0.000742522	Protein TIFY 10B	AT1G72450.1	JAZ6,TIFY11B jasmonate-zim-domain protein 6
Potra001366g11677	82.7949	2.33628	0.00670051	Patatin-like protein	AT2G26560.1	PLA IIA,PLA2A,PLP2 phospholipase A 2A
Potra177133g27936	835.221	2.32213	0.00411445	Flavin-dependent oxidoreductase	AT1G30760.1	FAD-binding Berberine family protein
Potra000990g08196	52.3468	2.32035	0.00125799	Pantoate--beta-alanine	AT5G48840.1	ATPTS,PANC,PTS homolog of bacterial PANC
Potra002231g17144	120.144	2.30692	3.43787e-05	alpha-expansin 9 precursor	AT2G39700.1	ATEXP4,ATEXPA4,ATHEXP ALPHA 1.6,EXPA4 expansin A4
Potra002613g34758	35.809	2.30497	0.00651299	Glycerophosphodiester phosphodiesterase GDPD1, chloroplastic	AT3G02040.1	SRG3 senescence-related gene 3
Potra001113g09775	12.3496	2.29361	0.00223101	H2 finger protein	AT1G72310.1	ATL3 RING/U-box superfamily protein
Potra001052g08978	47.7448	2.29269	2.00886e-08	Transcription factor bHLH96	AT1G72210.1	basic helix-loop-helix (bHLH) DNA-binding superfamily protein
Potra186381g28436	35.9416	2.28486	0.00506149	Pectinesterase/pectinesterase inhibitor	AT5G62350.1	Plant invertase/pectin methylesterase inhibitor superfamily protein
Potra001487g12416	98.4559	2.28237	0.00087723	WRKY transcription factor	AT2G38470.1	ATWRKY33,WRKY33 WRKY DNA-binding protein 33
Potra002728g19856	28.0014	2.27485	0.00182456	Calmodulin-like protein	AT3G22930.1	CML11 calmodulin-like 11
Potra166888g27240	246.28	2.2741	7.14682e-13	L-lactate dehydrogenase	AT4G17260.1	Lactate/malate dehydrogenase family protein
Potra000605g34592	306.204	2.27367	0.000564518	related protein PR-4	AT3G12500.1	ATHCHIB,B-CHI,CHI-B,HCHIB,PR-3,PR3 basic chitinase
Potra000779g06136	303.321	2.27188	0.00181609	Basic 7S globulin	AT1G03230.1	Eukaryotic aspartyl protease family protein
Potra003909g32439	90.9498	2.26509	0.00614821	conserved unknown protein	AT5G57760.1	unknown
Potra112895g26598	83.6878	2.26416	0.000588356	Cysteine-rich receptor-like protein kinase	AT4G05200.1	CRK25 cysteine-rich RLK (RECEPTOR-like protein kinase) 25
Potra000930g07578	31.2745	2.26329	5.161e-05	associated receptor kinase-like	AT1G79670.1	RFO1,WAKL22 Wall-associated kinase family protein
Potra000941g07691	114.093	2.25887	0.00246701	acyl-activating enzyme	AT1G55320.1	AAE18 acyl-activating enzyme 18
Potra002123g16465	203.218	2.25864	0.00323926	WRKY transcription factor	AT1G80840.1	ATWRKY40,WRKY40 WRKY DNA-binding protein 40
Potra000435g02357	22.097	2.25302	0.00868225	oxoacyl- reductase FabG	AT4G13180.1	NAD(P)-binding Rossmann-fold superfamily protein
Potra000421g02180	113.939	2.23527	0.00409799	12-oxophytodienoate reductase	AT2G06050.2	DDE1,OPR3 oxophytodienoate-reductase 3
Potra198484g29327	13.7834	2.21534	0.00903942	associated receptor kinase-like	AT1G16120.1	WAKL1 wall associated kinase-like 1
Potra174539g27732	456.738	2.21261	4.48335e-05	ATPase ASD, mitochondrial	AT5G40010.1	AATP1 AAA-ATPase 1
Potra003333g21381	53.9434	2.20981	3.12955e-06	acetic acid-amido synthetase GH3	AT2G14960.1	GH3.1 Auxin-responsive GH3 family protein
Potra003721g22564	32.3705	2.20498	0.00160084	motif nuclear-localized protein	AT1G76500.1	AHL29,SOB3 Predicted AT-hook DNA-binding family protein
Potra005350g32959	14.444	2.16346	0.00780935	Leucine-rich repeat receptor	AT2G34930.1	disease resistance family protein / LRR family protein
Potra000504g03274	69.2287	2.16073	0.00182456	Ethylene-responsive transcription	AT5G61890.1, AT2G33710.2	Integrase-type DNA-binding superfamily protein
Potra000490g03097	94.3128	2.15542	0.00182456	VQ motif-containing protein 22	AT3G22160.1	VQ motif-containing protein
Potra000783g06183	52.4839	2.15169	0.000504159	abhydrolase domain-containing protein	AT2G39420.1	alpha/beta-Hydrolases superfamily protein
Potra006160g25584	48.6721	2.14101	0.00723139	Putative transporter arsB	AT1G02260.1	Divalent ion symporter
Potra000671g05206	194.394	2.13131	0.00979327	Probable polyol transporter	AT3G18830.1	ATPLT5,ATPMT5,PMT5 polyol/monosaccharide transporter 5
Potra002230g17142	86.075	2.12786	0.00109561	threonine-protein kinase	AT4G00340.1	RLK4 receptor-like protein kinase 4
Potra003829g32385	26.5935	2.12717	0.00487814	conserved unknown protein	AT3G57450.1	unknown
Potra001042g08812	111.123	2.12473	0.00923325	Mitotic spindle checkpoint	AT3G25980.1	MAD2 DNA-binding HORMA family protein
Potra197574g35439	4396.95	2.10226	0.00112318		AT3G28430.1	unknown
Potra000563g32990	27.0826	2.09576	0.00632964	UPF0392 protein At1g27200	AT4G37420.1	Domain of unknown function (DUF23)
Potra002267g17390	54.242	2.08573	0.000633753	Squamosa promoter-binding-like protein	AT2G42200.1	SPL9 squamosa promoter binding protein-like 9
Potra187595g28519	346.786	2.08542	3.17046e-05	methylglutaryl-coenzyme A	AT1G76490.1	HMG1,HMGR1 hydroxy methylglutaryl CoA reductase 1
Potra168712g31113	14.8894	2.06641	0.00871383	H2 finger protein	AT1G72310.1	ATL3 RING/U-box superfamily protein
Potra003855g23177	855.765	2.06357	0.000409604	expansin 4 family protein	AT1G69530.3	AT-EXP1,ATEXP1,ATEXPA1,ATHEXP ALPHA 1.2,EXP1,EXPA1 expansin A1
Potra002018g15821	148.403	2.06068	1.15266e-05	Ribose-5-phosphate isomerase	AT2G01290.1	RPI2 ribose-5-phosphate isomerase 2
Potra000928g07560	41.6941	2.05495	0.00488873	1-carboxylate oxidase	AT1G05010.1	ACO4,EAT1,EFE ethylene-forming enzyme
Potra000447g02501	327.994	2.05045	4.76075e-05	HIN1-Like protein 3	AT2G35980.1	ATNHL10,NHL10,YLS9 Late embryogenesis abundant (LEA) hydroxyproline-rich glycoprotein family
Potra001205g10420	51.7034	2.0468	1.64858e-05	DMR6-LIKE OXYGENASE	AT4G10490.1	2-oxoglutarate (2OG) and Fe(II)-dependent oxygenase superfamily protein
Potra000279g01038	39.7257	2.04341	0.00088741	leucine-rich repeat receptor	AT2G01210.1	Leucine-rich repeat protein kinase family protein
Potra003658g22334	188.793	2.02722	0.000107918	endo-1,3-beta	AT2G27500.1	Glycosyl hydrolase superfamily protein
Potra000625g04754	52.9563	2.01031	0.00654001	Proline-rich receptor	AT4G35030.3	Protein kinase superfamily protein
Potra001085g09390	37.9112	2.00922	0.00767346	Importin subunit alpha	AT3G06720.1	AIMP ALPHA,AT-IMP,ATKAP ALPHA,IMPA-1,IMPA1 importin alpha isoform 1
Potra001537g12769	39.9261	2.00811	0.00162113	Ferric reduction oxidase	AT5G50160.1	ATFRO8,FRO8 ferric reduction oxidase 8
Potra006862g25842	85.7001	2.00654	0.000571223	MLO-like protein	AT1G11310.1, AT2G39200.1	ATMLO2,MLO2,PMR2 Seven transmembrane MLO family protein, ATMLO12,MLO12 Seven transmembrane MLO family protein
Potra167143g35623	109.51	2.00108	0.000787219	Arabinogalactan peptide 22	AT5G53250.1	AGP22,ATAGP22 arabinogalactan protein 22
Potra000065g00247	35.1344	1.99906	0.000494358	Calcium-dependent protein	AT3G57530.1	ATCPK32,CDPK32,CPK32 calcium-dependent protein kinase 32
Potra003737g32336	89.9035	1.99382	0.00115067	and DOMON domain	AT3G07390.1	AIR12 auxin-responsive family protein
Potra000706g05511	137.582	1.99282	0.000109606	Early nodulin-93	AT5G25940.1	early nodulin-related
Potra000402g01891	27.3721	1.98892	0.00296635	uncharacterized protein LOC105127245	AT4G24110.1	unknown
Potra002519g31914	36.0102	1.98813	5.806e-05	box domain-containing protein	AT3G18710.1	ATPUB29,PUB29 plant U-box 29
Potra001456g12255	102.543	1.97029	0.0005766	AAA-ATPase At5g57480	AT5G57480.1	P-loop containing nucleoside triphosphate hydrolases superfamily protein
Potra003764g22746	2841.01	1.96493	7.14682e-13	Arginine decarboxylase 1	AT4G34710.1	ADC2,ATADC2,SPE2 arginine decarboxylase 2
Potra000927g07526	430.141	1.94588	0.00953439	NAC domain-containing protein	AT1G01720.1	ANAC002,ATAF1 NAC (No Apical Meristem) domain transcriptional regulator superfamily protein
Potra000668g05180	54.7147	1.94499	0.00270995	Retinoblastoma-binding protein	AT3G21060.1	Transducin/WD40 repeat-like superfamily protein
Potra195133g29015	92.9743	1.93969	0.00674918	7-deoxyloganetin glucosyltransferase	AT1G22360.1	AtUGT85A2,UGT85A2 UDP-glucosyl transferase 85A2
Potra003969g23836	49.8987	1.93283	6.35755e-05	box domain-containing protein	AT5G42340.1	PUB15 Plant U-Box 15
Potra003546g21980	80.9601	1.92513	0.000532073	Protein LITTLE ZIPPER	AT3G60890.2	ZPR2 protein binding
Potra160156g30969	170.882	1.92378	0.00259307	Ethylene-responsive transcription	AT4G17500.1	ATERF-1,ERF-1 ethylene responsive element binding factor 1
Potra009865g26444	49.618	1.91466	0.00307858	Pectin acetylesterase 9	AT5G23870.3	Pectinacetylesterase family protein
Potra000610g04643	39.7347	1.90282	0.00460782	Cysteine-rich receptor-like protein kinase	AT4G21410.1	CRK29 cysteine-rich RLK (RECEPTOR-like protein kinase) 29
Potra001470g12324	264.729	1.89691	2.00507e-07	Riboflavin biosynthesis protein	AT5G64300.1	ATGCH,ATRIBA1,GCH,RFD1 GTP cyclohydrolase II
Potra002043g15979	167.57	1.88649	0.00248177	Vacuolar cation/proton exchanger	AT3G51860.1	ATCAX3,ATHCX1,CAX1-LIKE,CAX3 cation exchanger 3
Potra000494g03151	378.114	1.88543	0.00300755	B3 domain-containing	AT1G25560.1	EDF1,TEM1 AP2/B3 transcription factor family protein
Potra002192g16898	60.1	1.88154	0.00313303	F-box protein	AT4G35930.1	F-box family protein
Potra189073g28655	81.506	1.87906	0.00015331	aminotransferase and glutamate/aspartate-prephenate aminotransferase	AT2G22250.2	AAT,ATAAT,MEE17 aspartate aminotransferase
Potra006322g34019	69.656	1.86937	0.00106922	receptor-like serine/threonine	AT4G08850.1	Leucine-rich repeat receptor-like protein kinase family protein
Potra001472g12337	26.314	1.86179	0.0012607	Disease resistance protein	AT5G36930.2	Disease resistance protein (TIR-NBS-LRR class) family
Potra001514g12621	21.8448	1.8579	0.00568603	rich repeat extensin	AT5G13140.1	Pollen Ole e 1 allergen and extensin family protein
Potra000829g06643	40.8954	1.85541	0.000107731	Glutamyl-tRNA reductase	AT1G58290.1	HEMA1 Glutamyl-tRNA reductase family protein
Potra001272g10994	1415.89	1.85118	4.87824e-14	5-methyltetrahydropteroyltriglutamate--homocysteine methyltransferase	AT5G17920.1	ATCIMS,ATMETS,ATMS1 Cobalamin-independent synthase family protein
Potra001627g13396	29.4646	1.84939	0.000921329	Uncharacterized N-acetyltransferase	AT2G32030.1	Acyl-CoA N-acyltransferases (NAT) superfamily protein
Potra001751g14272	37.8804	1.84629	0.00157669	F-box protein	AT4G21510.1	F-box family protein
Potra003994g24046	90.7786	1.84176	3.01252e-06	UDP-glycosyltransferase 73C1	AT2G36750.1	UGT73C1 UDP-glucosyl transferase 73C1
Potra000455g02609	88.92	1.84126	0.00187485	Calcium-binding protein	AT4G20780.1	CML42 calmodulin like 42
Potra000861g06965	108.594	1.84068	3.71674e-08	Probable histidine kinase	AT2G01830.2	AHK4,ATCRE1,CRE1,WOL,WOL1 CHASE domain containing histidine kinase protein
Potra169828g27473	95.4571	1.83609	7.07244e-06	receptor-like serine/threonine	AT4G29990.1, AT1G51790.1	Leucine-rich repeat transmembrane protein kinase protein, Leucine-rich repeat protein kinase family protein
Potra164040g27144	60.7959	1.835	0.00213111	DNA (cytosine-5)-methyltransferase CMT3 isoform	AT4G35940.1	unknown
Potra003321g21343	52.3957	1.83285	0.00125357	Uncharacterized protein At3g61260	AT1G53860.1	Remorin family protein
Potra004261g24749	77.0239	1.82904	0.00191686	Trehalase 1 isoform	AT4G24040.1	ATTRE1,TRE1 trehalase 1
Potra001330g11438	444.808	1.82717	2.04194e-06	protein phosphatase 2C	AT5G27930.1	Protein phosphatase 2C family protein
Potra001876g14979	527.997	1.80956	0.000454302	Cytochrome P450 85A1	AT1G12740.2	CYP87A2 cytochrome P450, family 87, subfamily A, polypeptide 2
Potra000019g00100	69.1604	1.8092	0.00302784	Transcription factor bHLH35	AT5G57150.4	basic helix-loop-helix (bHLH) DNA-binding superfamily protein
Potra001291g11136	117	1.80917	2.47674e-08	Phospholipid-transporting ATPase	AT1G68710.1	ATPase E1-E2 type family protein / haloacid dehalogenase-like hydrolase family protein
Potra176267g27873	64.7896	1.80612	0.00338907	Exocyst complex component	AT2G39380.1	ATEXO70H2,EXO70H2 exocyst subunit exo70 family protein H2
Potra002184g16831	21.4136	1.8054	0.00701912	Zinc finger protein	AT3G60580.1	C2H2-like zinc finger protein
Potra000544g03840	24.3036	1.79973	0.00423754	Calcium-transporting ATPase	AT3G63380.1	ATPase E1-E2 type family protein / haloacid dehalogenase-like hydrolase family protein
Potra000606g04618	106.623	1.79253	0.00174415	Kinesin-like protein	AT4G39050.1	Kinesin motor family protein
Potra000668g05175	1298.97	1.78269	1.07885e-07	CoA O-methyltransferase	AT4G34050.1	CCoAOMT1 S-adenosyl-L-methionine-dependent methyltransferases superfamily protein
Potra000439g02407	112.54	1.78194	0.000125665	Lipase-like PAD4	AT3G52430.1	ATPAD4,PAD4 alpha/beta-Hydrolases superfamily protein
Potra004080g24461	85.2768	1.78135	8.53428e-05	domain-containing protein	AT3G11560.2, AT5G06220.2	LETM1-like protein
Potra001751g14280	227.439	1.76983	9.87027e-07	Sugar transport protein	AT1G11260.1	ATSTP1,STP1 sugar transporter 1
Potra000760g06001	201.259	1.76924	0.00221376	Dirigent protein 20	AT1G55210.1	Disease resistance-responsive (dirigent-like protein) family protein
Potra000850g06868	89.3544	1.76907	0.0039157	Kinase-interacting family protein	AT1G48405.1	Kinase interacting (KIP1-like) family protein
Potra003156g20865	37.3212	1.76631	0.000309713	box/LRR-repeat protein	AT5G01720.1	RNI-like superfamily protein
Potra004207g24683	450.343	1.76585	1.17829e-06	Blue copper protein	AT2G31050.1	Cupredoxin superfamily protein
Potra000975g08076	38.1681	1.76202	0.00910686	Ethylene-responsive transcription	AT3G23240.1	ATERF1,ERF1 ethylene response factor 1
Potra001501g12512	95.5235	1.7558	0.00116078	E3 ubiquitin-protein ligase	AT4G03510.1	ATRMA1,RMA1 RING membrane-anchor 1
Potra002076g16179	75.353	1.75539	0.00326492	uncharacterized protein LOC105112912	AT2G44260.2	Plant protein of unknown function (DUF946)
Potra002369g18047	376.074	1.7413	3.08142e-05	endo-1,4-beta-glucanase	AT1G64390.1	AtGH9C2,GH9C2 glycosyl hydrolase 9C2
Potra000972g08022	73.6376	1.73737	0.000522016	NAC transcription factor	AT5G13180.1	ANAC083,NAC083,VNI2 NAC domain containing protein 83
Potra000027g00135	27.6818	1.7271	0.00209826	Plant cysteine oxidase	AT5G39890.1	Protein of unknown function (DUF1637)
Potra193591g28893	21.4659	1.71804	0.00313585	LysM domain receptor-like kinase	AT2G23770.1	protein kinase family protein / peptidoglycan-binding LysM domain-containing protein
Potra149531g26650	65.0722	1.70115	0.000347589	Calcium-binding protein	AT1G66400.1	CML23 calmodulin like 23
Potra000728g05710	595.879	1.69938	2.43432e-06	CTP synthase 1	AT1G30820.1	CTP synthase family protein
Potra003922g23532	45.8031	1.69794	0.00533023	GRF1-interacting factor	AT4G00850.1	GIF3 GRF1-interacting factor 3
Potra002670g19715	46.3591	1.69738	0.000281686	uncharacterized protein LOC105107911	AT2G28690.1	Protein of unknown function (DUF1635)
Potra000606g33699	47.155	1.69283	0.0076059	Kinesin-like protein	AT4G39050.1	Kinesin motor family protein
Potra003681g22418	27.1095	1.6869	0.00112979	Dynamin-related protein	AT3G61760.1	ADL1B,DL1B DYNAMIN-like 1B
Potra002056g16031	218.031	1.68003	0.00178658	kinase regulator 1	AT5G26230.1	unknown
Potra002448g18543	254.65	1.67634	0.00334168	Flavonoid 3'-monooxygenase	AT1G01280.1	CYP703,CYP703A2 cytochrome P450, family 703, subfamily A, polypeptide 2
Potra008574g26186	980.553	1.67515	0.00634569	2-hydroxyisoflavanone dehydratase	AT3G48700.1	ATCXE13,CXE13 carboxyesterase 13
Potra001507g12563	23.9323	1.67299	0.00766046	protein phosphatase 2C	AT2G25620.1	AtDBP1,DBP1 DNA-binding protein phosphatase 1
Potra168505g31110	70.6551	1.66801	0.000746385	uncharacterized protein LOC105110789	AT4G01020.1	helicase domain-containing protein / IBR domain-containing protein / zinc finger protein-related
Potra000462g02685	48.3121	1.66645	0.00165283	Leucine-rich repeat receptor	AT1G35710.1, AT4G08850.1	Protein kinase family protein with leucine-rich repeat domain, Leucine-rich repeat receptor-like protein kinase family protein
Potra001032g08663	245.721	1.66245	0.000173471	Omega-3 fatty	AT5G05580.1	FAD8 fatty acid desaturase 8
Potra000779g06137	660.049	1.65649	0.00135861	Basic 7S globulin	AT1G03230.1	Eukaryotic aspartyl protease family protein
Potra161362g26928	82.7561	1.65535	0.00239246	Ethylene-responsive transcription	AT3G16770.1	ATEBP,EBP,ERF72,RAP2.3 ethylene-responsive element binding protein
Potra000686g05323	267.311	1.65367	0.00469057	7-deoxyloganetin glucosyltransferase	AT1G22360.1	AtUGT85A2,UGT85A2 UDP-glucosyl transferase 85A2
Potra002909g20284	67.3215	1.65299	6.71964e-05	acetic acid-amido synthetase GH3	AT2G14960.1	GH3.1 Auxin-responsive GH3 family protein
Potra002449g18550	198.006	1.63194	0.000480992	uncharacterized protein LOC105120397	AT2G14095.1, AT5G25620.2	unknown, YUC6 Flavin-binding monooxygenase family protein
Potra000531g03692	134.589	1.62873	0.000304774	Inorganic pyrophosphatase 2	AT1G17710.1	Pyridoxal phosphate phosphatase-related protein
Potra000388g01758	1179.31	1.62467	4.60179e-11	UDP-glucose 6-dehydrogenase	AT5G15490.1	UDP-glucose 6-dehydrogenase family protein
Potra190503g28751	50.4382	1.62043	0.00115014	protein LOC105108616 isoform	AT1G23070.1	Protein of unknown function (DUF300)
Potra001662g13644	145.01	1.60846	3.94667e-08	DEMETER-like protein	AT5G04560.2	DME HhH-GPD base excision DNA repair family protein
Potra002855g20151	93.065	1.60421	6.79259e-05	Rho GDP-dissociation inhibitor	AT3G07880.1	SCN1 Immunoglobulin E-set superfamily protein
Potra000972g08023	369.365	1.60361	0.00174608	Glycerophosphodiester phosphodiesterase GDPD1, chloroplastic	AT3G02040.1	SRG3 senescence-related gene 3
Potra001042g08811	310.369	1.60214	4.48602e-09	transporter C family	AT3G13080.1	ATMRP3,MRP3 multidrug resistance-associated protein 3
Potra002320g17700	108.206	1.60108	0.00451149	Cinnamyl alcohol dehydrogenase	AT4G37980.1	ATCAD7,CAD7,ELI3,ELI3-1 elicitor-activated gene 3-1
Potra005358g25370	33.3234	1.60097	0.00651678	box domain-containing protein	AT5G09800.1	ARM repeat superfamily protein
Potra001911g15160	193.645	1.59809	0.0012607	Beta-1,3	AT1G77810.1	Galactosyltransferase family protein
Potra002810g20023	166.587	1.59762	0.00257237	Kinesin-like protein	AT1G72250.2	Di-glucose binding protein with Kinesin motor domain
Potra000723g05655	49.581	1.58617	0.00377159	uncharacterized protein LOC105121376	AT4G22560.1	unknown
Potra001570g13003	178.919	1.58579	0.000808622	E3 ubiquitin-protein ligase	AT1G57820.1	ORTH2,VIM1 Zinc finger (C3HC4-type RING finger) family protein
Potra003255g21138	180.925	1.57565	6.4733e-07	3-bisphosphoglycerate-dependent phosphoglycerate mutase	AT1G22170.1	Phosphoglycerate mutase family protein
Potra001818g14671	196.035	1.57469	0.00265112	WRKY transcription factor	AT1G80840.1	ATWRKY40,WRKY40 WRKY DNA-binding protein 40
Potra000736g05799	17.1322	1.57239	0.00416854	uncharacterized protein LOC105628009	AT2G20142.1	Toll-Interleukin-Resistance (TIR) domain family protein
Potra001068g09206	84.9911	1.57102	0.000163393		AT3G47420.1	ATPS3,PS3 phosphate starvation-induced gene 3
Potra196076g29084	1078.63	1.56705	1.44621e-09	Glyceraldehyde-3-phosphate dehydrogenase	AT3G04120.1	GAPC,GAPC-1,GAPC1 glyceraldehyde-3-phosphate dehydrogenase C subunit 1
Potra000730g05756	30.4099	1.56536	0.00280258	threonine-protein kinase	AT2G17220.1	Protein kinase superfamily protein
Potra002153g16656	92.9883	1.5635	0.00708873	uncharacterized protein LOC105136044	AT5G06610.1	Protein of unknown function (DUF620)
Potra003487g21812	77.2122	1.5633	3.45678e-05	Beta-glucosidase C	AT5G20950.1	Glycosyl hydrolase family protein
Potra001426g12051	67.7793	1.56286	1.77684e-05	Cellulose synthase-like	AT1G55850.1	ATCSLE1,CSLE1 cellulose synthase like E1
Potra002398g18256	67.5418	1.55663	0.00116078	inactive cytidine deaminase	AT2G19570.1	AT-CDA1,CDA1,DESZ cytidine deaminase 1
Potra183594g28318	269.599	1.55242	3.30943e-12	Arogenate dehydratase/prephenate dehydratase	AT1G08250.1	ADT6 arogenate dehydratase 6
Potra001980g15589	68.9691	1.55199	0.000289754	Gamma-glutamyltranspeptidase 1	AT4G39640.1, AT4G39650.1	GGT1 gamma-glutamyl transpeptidase 1, GGT2 gamma-glutamyl transpeptidase 2
Potra000598g04547	465.099	1.53931	5.01681e-12	ATP carrier protein	AT5G13490.1	AAC2 ADP/ATP carrier 2
Potra001603g13222	48.4574	1.53691	0.00586321	Serine incorporator 1	AT2G33205.1	Serinc-domain containing serine and sphingolipid biosynthesis protein
Potra000869g06999	758.652	1.53571	2.81374e-06	and DOMON domain	AT5G35735.1	Auxin-responsive family protein
Potra001773g14442	282.141	1.52839	2.43432e-06	endo-1,4-beta-glucanase	AT1G64390.1	AtGH9C2,GH9C2 glycosyl hydrolase 9C2
Potra004401g24885	1929.83	1.52749	4.69207e-05	UDP-arabinopyranose mutase	AT3G02230.1	ATRGP1,RGP1 reversibly glycosylated polypeptide 1
Potra001482g12386	69.2081	1.52679	0.00224069	endo-1,3-beta	AT2G01630.1	O-Glycosyl hydrolases family 17 protein
Potra001085g09406	100.107	1.52132	0.000173362	Ethylene-responsive transcription	AT3G16770.1	ATEBP,EBP,ERF72,RAP2.3 ethylene-responsive element binding protein
Potra002218g17073	81.8206	1.51149	0.00331811	Aspartic proteinase nepenthesin	AT3G52500.1	Eukaryotic aspartyl protease family protein
Potra001807g14618	58.2763	1.50531	0.00505459	HIN1-Like protein 3	AT2G27080.1	Late embryogenesis abundant (LEA) hydroxyproline-rich glycoprotein family
Potra000521g03526	117.787	1.50428	2.93321e-05	box domain-containing protein	AT4G25160.1	U-box domain-containing protein kinase family protein
Potra003847g23131	454.966	1.50267	0.00148714	Vacuolar cation/proton exchanger	AT3G51860.1	ATCAX3,ATHCX1,CAX1-LIKE,CAX3 cation exchanger 3
Potra001344g11545	670.141	1.49571	0.00536901	acyl-activating enzyme	AT1G65880.1	BZO1 benzoyloxyglucosinolate 1
Potra000646g04946	105.968	1.49443	3.81299e-06	CoA ligase-like	AT5G63380.1	AMP-dependent synthetase and ligase family protein
Potra003819g22977	224.818	1.4942	8.9855e-08	oxoacyl- reductase FabG	AT3G01980.3	NAD(P)-binding Rossmann-fold superfamily protein
Potra003471g21776	577.265	1.48613	0.000418706	transfer protein DIR1	AT5G48490.1	Bifunctional inhibitor/lipid-transfer protein/seed storage 2S albumin superfamily protein
Potra000162g00586	32.8849	1.48332	0.00397156	uncharacterized protein LOC105125063	AT1G09040.1	unknown
Potra000511g03368	102.724	1.48138	0.00265112	Cell division control protein	AT4G16970.1	Protein kinase superfamily protein
Potra002183g16829	520.365	1.47983	2.38313e-06	threonine-protein kinase	AT3G04910.1	ATWNK1,WNK1,ZIK4 with no lysine (K) kinase 1
Potra000857g06934	1695.37	1.4781	3.60889e-10	2-dehydro-3	AT4G39980.1	DHS1 3-deoxy-D-arabino-heptulosonate 7-phosphate synthase 1
Potra004971g25238	94.1403	1.47751	0.00248111	GDSL esterase/lipase	AT3G26430.1	GDSL-like Lipase/Acylhydrolase superfamily protein
Potra002584g19427	28.8195	1.47486	0.00684771	repeat-containing protein	AT1G48870.1	Transducin/WD40 repeat-like superfamily protein
Potra002110g16390	125.597	1.47425	0.00135167	Purple acid phosphatase	AT3G17790.1	ATACP5,ATPAP17,PAP17 purple acid phosphatase 17
Potra175850g27834	84.7426	1.47141	0.00931154	dCTP pyrophosphatase 1	AT3G25400.1	unknown
Potra003441g21674	168.194	1.467	0.00742939	7-deoxyloganetin glucosyltransferase	AT1G22360.1	AtUGT85A2,UGT85A2 UDP-glucosyl transferase 85A2
Potra001230g10572	118.38	1.46368	0.000108399	Protein SRC2 homolog	AT1G09070.1	(AT)SRC2,SRC2 soybean gene regulated by cold-2
Potra000527g03651	148.325	1.46048	0.000977039	WRKY transcription factor	AT1G62300.1	ATWRKY6,WRKY6 WRKY family transcription factor
Potra007941g26061	150.864	1.46029	0.00292519	Cysteine-rich receptor-like protein kinase	AT4G23180.1, AT4G05200.1	CRK10,RLK4 cysteine-rich RLK (RECEPTOR-like protein kinase) 10, CRK25 cysteine-rich RLK (RECEPTOR-like protein kinase) 25
Potra002846g20122	431.307	1.45998	3.45867e-06	Galactinol--sucrose galactosyltransferase	AT3G57520.1	AtSIP2,SIP2 seed imbibition 2
Potra001498g12497	240.699	1.45016	0.000131786	Diphosphomevalonate decarboxylase MVD2	AT3G54250.1	GHMP kinase family protein
Potra000368g01520	38.4314	1.4462	0.00249761	threonine-protein kinase	AT1G28390.2	Protein kinase superfamily protein
Potra000499g03195	497.035	1.4405	1.28055e-05	S-adenosylmethionine synthase	AT3G17390.1	MAT4,MTO3,SAMS3 S-adenosylmethionine synthetase family protein
Potra000521g03520	580.017	1.43934	3.14495e-05	Pectin acetylesterase 11	AT5G45280.2	Pectinacetylesterase family protein
Potra000803g06376	86.4501	1.4337	0.00144232	finger family protein	AT2G29660.1	zinc finger (C2H2 type) family protein
Potra000911g07383	103.683	1.4324	0.00248177	uncharacterized protein LOC105112790 isoform	AT3G53320.1, AT1G53550.1	unknown, F-box family protein
Potra001022g08542	690.794	1.42772	0.000202923	Lysine histidine transporter	AT5G40780.1	LHT1 lysine histidine transporter 1
Potra003978g23945	113.538	1.42373	0.00865137	CCR4-associated factor	AT5G22250.1	Polynucleotidyl transferase, ribonuclease H-like superfamily protein
Potra000865g06988	348.138	1.42162	0.00540358	Salicylic acid-binding protein	AT2G23620.1	ATMES1,MES1 methyl esterase 1
Potra002232g17158	172.704	1.41167	4.15788e-06	Heavy metal-associated	AT5G03380.1	Heavy metal transport/detoxification superfamily protein
Potra179886g28052	34.298	1.41058	0.00921659	Tyrosine-protein phosphatase	AT3G02800.1	Tyrosine phosphatase family protein
Potra002082g16239	1096.89	1.40913	0.00018792	Probable aquaporin PIP2	AT3G54820.1, AT2G37170.1	PIP2,5,PIP2D plasma membrane intrinsic protein 2,5, PIP2,2,PIP2B plasma membrane intrinsic protein 2
Potra001199g10363	161.573	1.40568	0.000196648	LOB domain-containing	AT3G02550.1	LBD41 LOB domain-containing protein 41
Potra003741g22658	103.236	1.40404	0.00742703	threonine-protein kinase	AT4G20940.1	Leucine-rich receptor-like protein kinase family protein
Potra008680g26208	119.304	1.40362	0.00831336	Calcium-binding EF hand family	AT5G28830.1	calcium-binding EF hand family protein
Potra002504g18903	218.904	1.39941	0.00668006	Probable inactive receptor	AT4G23740.1	Leucine-rich repeat protein kinase family protein
Potra001898g15082	181.859	1.38874	1.41612e-07	oxoglutarate-dependent dioxygenase	AT1G35190.1	2-oxoglutarate (2OG) and Fe(II)-dependent oxygenase superfamily protein
Potra179767g28047	241.095	1.38474	1.14605e-09	3-ketoacyl-CoA synthase	AT2G26640.1	KCS11 3-ketoacyl-CoA synthase 11
Potra000361g01459	360.839	1.38132	0.00263251	alpha-expansin 1	AT2G39700.1	ATEXP4,ATEXPA4,ATHEXP ALPHA 1.6,EXPA4 expansin A4
Potra000991g08209	171.448	1.37908	0.00835747	like protein KIF22	AT5G02370.1	ATP binding microtubule motor family protein
Potra005533g25423	67.1045	1.37754	0.000161745	Transmembrane protein 53	AT3G19970.1	alpha/beta-Hydrolases superfamily protein
Potra000390g01783	220.276	1.37473	0.00403253	serine/arginine repetitive matrix protein	AT1G11125.1	unknown
Potra001115g09795	53.5845	1.37069	0.00259307	ATPase ASD, mitochondrial	AT5G40010.1	AATP1 AAA-ATPase 1
Potra002309g17621	97.5446	1.36392	0.00537511	Protein BZR1 homolog	AT1G78700.1	BEH4 BES1/BZR1 homolog 4
Potra001903g15115	218.338	1.35996	0.00774912	oxidase 1, mitochondrial	AT3G22370.1	AOX1A,ATAOX1A alternative oxidase 1A
Potra000562g04087	92.8465	1.35726	0.000109606	ADP-ribosylation factor	AT1G10630.1	ARFA1F,ATARFA1F ADP-ribosylation factor A1F
Potra000095g00318	57.0269	1.3567	0.00174608	L-ascorbate oxidase	AT1G76160.1	sks5 SKU5 similar 5
Potra002417g18383	248.628	1.35537	0.00216657	methylthioadenosine/S-adenosylhomocysteine nucleosidase	AT4G28940.1	Phosphorylase superfamily protein
Potra001751g14275	102.029	1.34189	0.00435685	NAD(P)H-ubiquinone	AT4G21490.1, AT4G05020.2	NDB3 NAD(P)H dehydrogenase B3, NDB2 NAD(P)H dehydrogenase B2
Potra001837g14772	728.864	1.34138	6.4733e-07	Sucrose synthase 4	AT3G43190.1	ATSUS4,SUS4 sucrose synthase 4
Potra000832g06678	231.951	1.34053	3.61312e-08	Calcium-transporting ATPase	AT4G37640.1	ACA2 calcium ATPase 2
Potra000990g08195	104.578	1.33157	0.00306763	Vesicle-associated membrane	AT1G04760.1	ATVAMP726,VAMP726 vesicle-associated membrane protein 726
Potra000976g08085	138.183	1.33003	0.000391526	Adenine/guanine permease	AT3G10960.1	ATAZG1,AZG1 AZA-guanine resistant1
Potra004316g24807	97.384	1.32761	0.0028931	TMV resistance protein N-like isoform	AT3G43890.1	Cysteine/Histidine-rich C1 domain family protein
Potra003089g20711	115.441	1.32458	0.00463001	uncharacterized protein LOC105118715	AT5G01710.1	methyltransferases
Potra001288g11116	51.8484	1.32451	0.00460394	classical arabinogalactan protein	AT3G45230.1	hydroxyproline-rich glycoprotein family protein
Potra000993g08218	135.641	1.32293	0.000431212	component response regulator	AT3G57040.1	ARR9,ATRR4 response regulator 9
Potra000564g04117	253.244	1.31852	0.00782172	Late embryogenesis abundant protein Lea5	AT4G02380.1	AtLEA5,SAG21 senescence-associated gene 21
Potra002599g19526	149.804	1.31225	0.00860714	Actin-depolymerizing factor	AT2G16700.1	ADF5,ATADF5 actin depolymerizing factor 5
Potra001967g15516	148.857	1.31082	0.00419895	GDSL esterase/lipase	AT1G53920.1	GLIP5 GDSL-motif lipase 5
Potra001489g12432	156.49	1.30915	0.000540677	Ras-related protein Rab	AT5G54840.1	ATSGP1,SGP1 Ras-related small GTP-binding family protein
Potra003312g21310	248.398	1.30133	9.4831e-07	Protein RETICULATA-RELATED	AT5G12470.1	Protein of unknown function (DUF3411)
Potra001089g09479	154.734	1.29814	0.00410956	DNA primase small	AT5G41880.1	POLA3,POLA4 DNA primases,DNA primases
Potra000438g02393	34.9572	1.29726	0.00613908	uncharacterized protein LOC105113370	AT3G06840.1	unknown
Potra183680g35307	97.372	1.29448	0.00622736	conserved unknown protein	AT1G10170.1	ATNFXL1,NFXL1 NF-X-like 1
Potra001919g15233	111.994	1.29148	0.00737363	Tryptophan synthase beta chain	AT5G38530.1	TSBtype2 tryptophan synthase beta type 2
Potra001476g12349	122.691	1.28719	5.78516e-05	Cation/H(+)	AT4G23700.1, AT5G41610.1	ATCHX17,CHX17 cation/H+ exchanger 17, ATCHX18,CHX18 cation/H+ exchanger 18
Potra002127g16498	300.49	1.28158	0.00305639	protein LOC105127111 isoform	AT5G11460.1	Protein of unknown function (DUF581)
Potra002574g19366	256.274	1.27051	0.000897163	Protein IQ-DOMAIN	AT4G00820.1	iqd17 IQ-domain 17
Potra001394g11857	69.3384	1.26516	0.00697668	uncharacterized protein LOC105110111	AT2G19460.1	Protein of unknown function (DUF3511)
Potra007760g26019	4805.55	1.26387	2.1098e-06	Phenylalanine ammonia-lyase	AT2G37040.1	ATPAL1,PAL1 PHE ammonia lyase 1
Potra189927g28731	565.72	1.26298	0.000250574	Quinolinate synthase, chloroplastic	AT5G50210.1	OLD5,QS,SUFE3 quinolinate synthase
Potra000416g02099	914.532	1.24291	0.00172626	Hydroxymethylglutaryl-CoA synthase	AT4G11820.2	EMB2778,FKP1,HMGS,MVA1 hydroxymethylglutaryl-CoA synthase / HMG-CoA synthase / 3-hydroxy-3-methylglutaryl coenzyme A synthase
Potra004481g24967	111.229	1.23799	9.13034e-06	Elav-like family	AT4G03110.1	AtRBP-DR1,RBP-DR1 RNA-binding protein-defense related 1
Potra160899g26891	120.414	1.23572	0.000687902	kinase 1, chloroplastic	AT2G21940.4	ATSK1,SK1 shikimate kinase 1
Potra002465g18670	73.5897	1.23291	0.00975764	beta-1 chain	AT5G12250.1	TUB6 beta-6 tubulin
Potra001255g10799	149.84	1.2289	0.00639667	receptor-like serine/threonine	AT5G46330.1	FLS2 Leucine-rich receptor-like protein kinase family protein
Potra001271g10991	43.494	1.22814	0.00719951	associated kinase regulator	AT5G52870.1	unknown
Potra181494g28157	536.833	1.22625	0.00423223	receptor-like serine/threonine	AT3G56370.1	Leucine-rich repeat protein kinase family protein
Potra001319g11318	535.46	1.22576	5.30311e-05	coumarate--CoA ligase	AT3G21240.1, AT1G51680.1	4CL2,AT4CL2 4-coumarate:CoA ligase 2, 4CL.1,4CL1,AT4CL1 4-coumarate:CoA ligase 1
Potra001399g11890	845.222	1.22399	2.22846e-06	5-methyltetrahydropteroyltriglutamate--homocysteine methyltransferase	AT5G17920.1	ATCIMS,ATMETS,ATMS1 Cobalamin-independent synthase family protein
Potra000534g03742	267.108	1.22306	0.00404177	Glutamate dehydrogenase 2	AT5G07440.1	GDH2 glutamate dehydrogenase 2
Potra005614g25443	35.4178	1.22268	0.00766046	receptor-like serine/threonine	AT1G28340.1	AtRLP4,RLP4 receptor like protein 4
Potra001086g09414	30.2395	1.22044	0.00677953	Disease resistance protein	AT3G07040.1	RPM1,RPS3 NB-ARC domain-containing disease resistance protein
Potra001426g12059	146.568	1.21079	0.00791756	uncharacterized protein LOC105135577	AT5G55820.1	unknown
Potra000416g02102	403.14	1.20933	6.53708e-07	UDP-4-keto	AT1G63000.1	NRS/ER,UER1 nucleotide-rhamnose synthase/epimerase-reductase
Potra001814g14650	279.696	1.20733	2.38923e-08	uncharacterized protein LOC105134027	AT4G32295.1	unknown
Potra003530g21912	122.253	1.20167	0.00277152	uncharacterized protein LOC105111043	AT3G59880.1	unknown
Potra000699g05441	362.248	1.19729	4.24143e-06	UDP-glucose 6-dehydrogenase	AT5G15490.1	UDP-glucose 6-dehydrogenase family protein
Potra004259g24746	43.4396	1.19079	0.00079906	Lysine-specific demethylase	AT1G30810.1	Transcription factor jumonji (jmj) family protein / zinc finger (C5HC2 type) family protein
Potra196553g29119	254.036	1.18877	0.00308205	Flavin-dependent oxidoreductase	AT1G01980.1	ATSEC1A,SEC1A FAD-binding Berberine family protein
Potra008641g26202	243.662	1.18857	0.00901281	Patatin-like protein	AT2G26560.1	PLA IIA,PLA2A,PLP2 phospholipase A 2A
Potra000905g07347	340.727	1.18302	0.00674918	DNA oxidative demethylase ALKBH2	AT4G39860.1	unknown
Potra000547g03908	264.615	1.18227	0.00806425	Delta(8)-fatty	AT2G46210.1, AT3G61580.1	Fatty acid/sphingolipid desaturase
Potra166977g27244	359.891	1.17821	0.00172836	12-oxophytodienoate reductase	AT1G76690.1	ATOPR2,OPR2 12-oxophytodienoate reductase 2
Potra000520g03516	77.0142	1.17459	0.00102269	Homocysteine S-methyltransferase	AT3G25900.1	ATHMT-1,HMT-1 Homocysteine S-methyltransferase family protein
Potra001949g15404	52.5539	1.17096	0.008377	Probable glycosyltransferase At5g03795	AT4G38040.1	Exostosin family protein
Potra175330g27792	182.691	1.17055	0.00131452	Scarecrow-like protein	AT1G07530.1	ATGRAS2,GRAS2,SCL14 SCARECROW-like 14
Potra001205g10409	41.2312	1.16975	0.00766046	like protease SBT3	AT1G32960.1, AT1G32940.1	ATSBT3.3,SBT3.3 Subtilase family protein, ATSBT3.5,SBT3.5 Subtilase family protein
Potra003989g24021	200.902	1.16842	0.000538877	Transcription factor bHLH93	AT5G65640.1	bHLH093 beta HLH protein 93
Potra001638g13465	591.909	1.16776	0.00340572	senescence-associated family protein	AT2G44670.1	Protein of unknown function (DUF581)
Potra002443g18521	295.624	1.16252	2.02121e-05	Calcium-transporting ATPase	AT3G57330.1	ACA11 autoinhibited Ca2+-ATPase 11
Potra001434g12085	89.9456	1.15967	0.00229666	Heat stress transcription	AT1G46264.1	AT-HSFB4,HSFB4,SCZ heat shock transcription factor B4
Potra001660g13631	176.475	1.15904	3.23898e-07	Cytochrome B5 isoform	AT2G32720.1	ATCB5-B,B5 #4,CB5-B cytochrome B5 isoform B
Potra000824g06576	49.6969	1.15728	0.00472329	uncharacterized protein LOC105129340	AT1G45688.1	unknown
Potra002327g17798	84.4648	1.15632	0.00230698	Glutathione S-transferase	AT1G78380.1	ATGSTU19,GST8,GSTU19 glutathione S-transferase TAU 19
Potra002483g18775	452.354	1.15595	1.85241e-08		AT1G56060.1	unknown
Potra001361g11639	147.298	1.15588	0.00735138	Ras-related protein	AT5G60860.1	AtRABA1f,RABA1f RAB GTPase homolog A1F
Potra190065g28743	162.727	1.15068	0.00074	Dihydroflavonol-4-reductase	AT2G45400.1	BEN1 NAD(P)-binding Rossmann-fold superfamily protein
Potra000140g00485	130.51	1.14524	0.00435685	containing GPI-anchored	AT2G17120.1	LYM2 lysm domain GPI-anchored protein 2 precursor
Potra002010g15753	66.2664	1.14396	0.00435661	protein phosphatase 2C	AT4G33920.1	Protein phosphatase 2C family protein
Potra004493g24986	105.363	1.14284	0.00232059	abhydrolase domain-containing protein	AT1G52760.1	LysoPL2 lysophospholipase 2
Potra003060g20648	140.187	1.14049	0.0028388	Arogenate dehydrogenase 1	AT5G34930.1	arogenate dehydrogenase
Potra003932g23600	343.017	1.1394	0.00259843	Galactinol--sucrose galactosyltransferase	AT5G20250.4	DIN10 Raffinose synthase family protein
Potra163617g27108	255.587	1.13655	0.001132	CBS domain-containing protein	AT5G53750.1	CBS domain-containing protein
Potra001068g09205	595.578	1.13368	0.0033317	BURP domain-containing protein	AT5G25610.1	ATRD22,RD22 BURP domain-containing protein
Potra000156g00561	113.962	1.12719	0.00537511	Monoacylglycerol lipase ABHD6	AT4G39955.1	alpha/beta-Hydrolases superfamily protein
Potra002929g20334	506.931	1.12666	0.00831052	Inositol-3-phosphate	AT5G10170.1, AT2G22240.1	ATMIPS3,MIPS3 myo-inositol-1-phosphate synthase 3, ATIPS2,ATMIPS2,MIPS2 myo-inositol-1-phosphate synthase 2
Potra002570g19341	93.5218	1.12415	0.00233061	Calcium-binding protein	AT1G66400.1	CML23 calmodulin like 23
Potra001888g15033	508.053	1.1236	0.00162113	Squalene monooxygenase 1	AT1G58440.1	SQE1,XF1 FAD/NAD(P)-binding oxidoreductase family protein
Potra001747g14242	228.119	1.12285	0.00982942	uncharacterized protein At4g22758	AT2G27830.1	unknown
Potra000836g06716	243.797	1.12246	0.00173545	threonine-protein kinase	AT1G11330.2	S-locus lectin protein kinase family protein
Potra000763g06030	246.312	1.11892	0.00221376	Probable xyloglucan glycosyltransferase	AT4G31590.1	ATCSLC05,ATCSLC5,CSLC05,CSLC5 Cellulose-synthase-like C5
Potra003330g21375	112.053	1.1189	0.000168256	Transmembrane protein 45B	AT1G32120.1	unknown
Potra000643g04914	71.1575	1.11663	0.000310091	Diacylglycerol kinase 5	AT2G20900.1	ATDGK5,DGK5 diacylglycerol kinase 5
Potra001251g10769	150.984	1.11519	0.000555332	receptor-like protein	AT3G59110.1	Protein kinase superfamily protein
Potra173032g27624	279.641	1.10893	0.00100653	Probable glycerol kinase	AT1G80460.1	GLI1,NHO1 Actin-like ATPase superfamily protein
Potra002496g18852	1136.41	1.1074	0.000102305	transporter C family	AT3G60160.1	ATMRP9,MRP9 multidrug resistance-associated protein 9
Potra004058g24402	161.881	1.1055	0.000356551	H dehydrogenase (quinone)	AT4G27270.1	Quinone reductase family protein
Potra001370g11726	95.4849	1.10327	0.00862189	COBRA-like protein	AT4G16120.1	ATSEB1,COBL7,SEB1 COBRA-like protein-7 precursor
Potra001704g13900	457.875	1.1026	0.000237166	AAA domain-containing	AT5G52882.1	P-loop containing nucleoside triphosphate hydrolases superfamily protein
Potra001215g10495	298.82	1.09332	6.56287e-05	Probable potassium transporter	AT2G30070.1	ATKT1,ATKT1P,ATKUP1,KT1,KUP1 potassium transporter 1
Potra172726g27602	53.8689	1.09014	0.00285846	uncharacterized protein LOC105121895	AT5G01710.1	methyltransferases
Potra000026g00133	819.142	1.08951	0.00232339	Glycine-rich protein A3	AT2G41420.1	proline-rich family protein
Potra192188g35673	1381.1	1.08198	0.00452859	rich cell wall structural protein-like isoform	AT4G29030.1	Putative membrane lipoprotein
Potra182478g28226	91.9832	1.08178	0.00979327	Probable anion transporter	AT2G38060.1	PHT4,2 phosphate transporter 4,2
Potra002913g20294	260.947	1.07841	0.00161794	UMP-CMP kinase	AT5G26667.1	PYR6 P-loop containing nucleoside triphosphate hydrolases superfamily protein
Potra000499g03198	262.476	1.07495	0.00869069	receptor-like protein	AT1G56720.1	Protein kinase superfamily protein
Potra191685g28764	2402.81	1.07351	0.00186928	probable serine/threonine-protein	AT5G42050.1	DCD (Development and Cell Death) domain protein
Potra002851g20133	79.5801	1.07109	0.00435685	E3 ubiquitin-protein ligase	AT5G14420.1	RGLG2 RING domain ligase2
Potra008498g26174	488.062	1.0684	7.26042e-05	Dirigent protein 5	AT1G64160.1	Disease resistance-responsive (dirigent-like protein) family protein
Potra002187g16851	104.081	1.06585	0.00779788	uncharacterized protein LOC105123671	AT3G11920.1	glutaredoxin-related
Potra179682g28040	211.399	1.06515	0.00157005	2-succinylbenzoate--CoA ligase	AT3G48990.1	AMP-dependent synthetase and ligase family protein
Potra000997g08301	400.986	1.06358	5.23317e-06	Guanylate kinase 1	AT3G57550.2	AGK2,GK-2 guanylate kinase
Potra000453g02567	113.607	1.05847	0.000187931	associated protein EMB8	AT1G34340.1	alpha/beta-Hydrolases superfamily protein
Potra003958g23759	59.894	1.05136	0.00815647	Transcription factor PCF6	AT3G02150.2	PTF1,TCP13,TFPD plastid transcription factor 1
Potra002033g15904	663.79	1.04953	0.00579704	6-phosphate 1	AT1G12000.1, AT4G04040.1	Phosphofructokinase family protein, MEE51 Phosphofructokinase family protein
Potra002228g17115	273.417	1.04499	9.01676e-05	Serine carboxypeptidase-like	AT5G42240.1	scpl42 serine carboxypeptidase-like 42
Potra000282g01042	215.66	1.04444	0.00537511	Glutamate decarboxylase 1	AT5G17330.1, AT2G02010.1	GAD,GAD1 glutamate decarboxylase, GAD4 glutamate decarboxylase 4
Potra001259g10864	366.041	1.04372	0.00172836	Aspartic proteinase-like	AT2G17760.1	Eukaryotic aspartyl protease family protein
Potra001099g09582	120.233	1.04124	0.00719951	uncharacterized protein LOC105108686	AT5G05240.1	Uncharacterised conserved protein (UCP030365)
Potra002565g19315	142.543	1.03705	0.00701912	Calmodulin-binding protein 25	AT3G56880.1	VQ motif-containing protein
Potra000855g06923	223.513	1.035	0.00586101	Beta-D-xylosidase	AT1G78060.1	Glycosyl hydrolase family protein
Potra001169g10127	403.35	1.03464	0.000486836	FAD-dependent urate hydroxylase	AT5G05320.1, AT4G38540.1	FAD/NAD(P)-binding oxidoreductase family protein
Potra000557g04040	92.2846	1.0313	0.00622736	uncharacterized protein LOC105124421	AT5G44670.1	Domain of unknown function (DUF23)
Potra000477g02908	485.925	1.02545	3.97799e-07	O-glucoside 6	AT5G39080.1	HXXXD-type acyl-transferase family protein
Potra002151g16642	161.468	1.02322	0.000466755	Guanylate kinase 1	AT3G57550.2	AGK2,GK-2 guanylate kinase
Potra004268g24757	191.847	1.02264	0.00499651	Ammonium transporter 1	AT4G13510.1	AMT1,1,ATAMT1,ATAMT1,1 ammonium transporter 1,1
Potra001393g11835	106.027	1.01665	0.00404177	protein phosphatase 2C	AT5G27930.1	Protein phosphatase 2C family protein
Potra000887g07169	56.7898	1.01445	0.00920099	Thaumatin-like protein	AT4G38670.1	Pathogenesis-related thaumatin superfamily protein
Potra004574g25083	110.521	1.0136	0.00746217	UPSTREAM OF FLC	AT2G28150.1	Domain of unknown function (DUF966)
Potra000594g04510	162.892	1.0111	0.00846696	Replication protein A 32 kDa subunit	AT2G24490.1	ATRPA2,ATRPA32A,ROR1,RPA2,RPA32A replicon protein A2
Potra001749g14255	219.885	1.00982	3.57676e-05	Glyceraldehyde-3-phosphate dehydrogenase	AT1G16300.1	GAPCP-2 glyceraldehyde-3-phosphate dehydrogenase of plastid 2
Potra006434g25682	175.105	1.00918	0.00843281	3-O-glucosyltransferase	AT3G21780.1	UGT71B6 UDP-glucosyl transferase 71B6
Potra001012g08429	89.2357	1.00918	0.000449339	uncharacterized protein LOC105129410	AT2G33360.1	Protein of unknown function (DUF3527)
Potra000571g04228	873.888	1.00843	0.000568289	3-O-methyltransferase	AT5G54160.1	ATOMT1,OMT1 O-methyltransferase 1
Potra001540g12775	543.817	1.00815	6.79259e-05	Probable aminotransferase TAT2	AT5G53970.1, AT5G36160.1	Tyrosine transaminase family protein
Potra002363g18011	102.855	1.00493	0.00053424	GTP cyclohydrolase 1	AT3G07270.1	GTP cyclohydrolase I
Potra000707g05528	263.24	1.0045	7.17374e-05	CBL-interacting protein kinase	AT5G58380.1	CIPK10,PKS2,SIP1,SNRK3.8 SOS3-interacting protein 1
Potra002300g17561	184.902	1.0034	7.21973e-05	Lysine-specific demethylase	AT5G46910.1	Transcription factor jumonji (jmj) family protein / zinc finger (C5HC2 type) family protein
Potra185889g28395	999.033	0.999236	0.00409799	Delta(24)-sterol	AT3G19820.1	CBB1,DIM,DIM1,DWF1,EVE1 cell elongation protein / DWARF1 / DIMINUTO (DIM)
Potra181781g28184	1838.24	0.998299	0.00191815	Tubulin beta-2 chain	AT5G62700.1	TUB3 tubulin beta chain 3
Potra000460g02666	869.989	0.997697	0.00243818	ketoacyl-CoA thiolase	AT2G33150.1, AT1G04710.1	KAT2,PED1,PKT3 peroxisomal 3-ketoacyl-CoA thiolase 3, KAT1,PKT4 peroxisomal 3-ketoacyl-CoA thiolase 4
Potra001051g08968	171.104	0.994056	0.000161519	Phosphatidylinositol 4-kinase	AT2G46500.1	ATPI4K GAMMA 4,PI4K GAMMA 4,UBDK GAMMA 4 phosphoinositide 4-kinase gamma 4
Potra003577g22069	196.659	0.993171	0.00743776	Receptor-like protein	AT1G28440.1	HSL1 HAESA-like 1
Potra000399g01872	584.989	0.989937	0.00928838	protein E6-like	AT2G33850.1	unknown
Potra001117g09874	167.143	0.989433	0.000575171	Calmodulin-binding protein	AT2G24300.2	Calmodulin-binding protein
Potra188663g28622	81.411	0.98605	0.00938421	GATA transcription factor	AT5G66320.1	GATA5 GATA transcription factor 5
Potra008831g26235	233.535	0.984072	0.00609234	wall / vacuolar inhibitor of fructosidase 2	AT5G64620.1	ATC/VIF2,C/VIF2 cell wall / vacuolar inhibitor of fructosidase 2
Potra000945g07741	251.162	0.979529	0.00361662	Protein TORNADO 2	AT2G23810.1	TET8 tetraspanin8
Potra001691g13833	174.173	0.977145	1.01769e-05	Serine decarboxylase 1	AT1G43710.1	emb1075 Pyridoxal phosphate (PLP)-dependent transferases superfamily protein
Potra003938g23642	132.562	0.975549	0.00668006	acid-amido synthetase	AT1G23160.1	Auxin-responsive GH3 family protein
Potra000760g05999	232.695	0.971119	0.00307858	Dirigent protein 19	AT1G58170.1	Disease resistance-responsive (dirigent-like protein) family protein
Potra000988g08175	238.811	0.970604	0.00174592	SEC14 cytosolic factor	AT1G75170.1	Sec14p-like phosphatidylinositol transfer family protein
Potra000765g06047	378.684	0.970412	0.00774957	responsive family protein	AT3G05550.1	Hypoxia-responsive family protein
Potra196548g29118	777.734	0.969923	0.00916205	like domain-containing protein	AT4G02860.1	Phenazine biosynthesis PhzC/PhzF protein
Potra001115g09800	88.8598	0.969171	0.00589031	Arogenate dehydratase/prephenate dehydratase	AT1G11790.1	ADT1 arogenate dehydratase 1
Potra002252g17299	1984.75	0.96235	0.000577244		AT3G10320.1	Glycosyltransferase family 61 protein
Potra002533g19092	166.229	0.960755	0.000203786	Primary amine oxidase	AT2G42490.1	Copper amine oxidase family protein
Potra000011g00057	48.3005	0.960628	0.00561925	Putative gamma-glutamylcyclotransferase	AT3G02910.1	AIG2-like (avirulence induced gene) family protein
Potra000778g06132	244.735	0.955272	0.00314833	IST1-like protein	AT4G32350.1	Regulator of Vps4 activity in the MVB pathway protein
Potra173180g27633	897.407	0.951786	4.53496e-06	Cytochrome P450 78A7	AT5G09970.1	CYP78A7 cytochrome P450, family 78, subfamily A, polypeptide 7
Potra000995g08247	114.807	0.944796	0.00663665	complex GINS protein	AT5G49010.1	SLD5 DNA replication protein-related
Potra000521g03527	103.027	0.939806	0.00397358	Stem 31 kDa glycoprotein	AT4G25150.1	HAD superfamily, subfamily IIIB acid phosphatase
Potra001206g10446	257.171	0.938644	0.00386864	DnaJ homolog subfamily	AT3G62600.1	ATERDJ3B,ERDJ3B DNAJ heat shock family protein
Potra009300g26331	328.17	0.938227	0.00369548	GDSL esterase/lipase	AT1G29670.1	GDSL-like Lipase/Acylhydrolase superfamily protein
Potra162925g27050	176.185	0.934322	0.000670805	Pectinesterase/pectinesterase inhibitor	AT1G53840.1	ATPME1,PME1 pectin methylesterase 1
Potra003682g22423	1443.32	0.932052	0.00979327	Isoflavone reductase homolog	AT4G39230.1	NmrA-like negative transcriptional regulator family protein
Potra000717g05623	99.446	0.931894	0.00643234	ceramide glucosyltransferase family protein	AT2G19880.2	Nucleotide-diphospho-sugar transferases superfamily protein
Potra001912g15173	158.522	0.926931	0.00300755	Protein argonaute 7	AT1G69440.1	AGO7,ZIP Argonaute family protein
Potra000521g03528	85.9775	0.922736	0.00216735	inactive receptor kinase	AT5G07620.1	Protein kinase superfamily protein
Potra001604g13227	164.121	0.92239	0.00186018	Extended synaptotagmin-1	AT1G05500.1	ATSYTE,NTMC2T2.1,NTMC2TYPE2.1,SYT5,SYTE Calcium-dependent lipid-binding (CaLB domain) family protein
Potra001610g13269	69.9934	0.917234	0.000969837	Protein BZR1 homolog	AT1G78700.1	BEH4 BES1/BZR1 homolog 4
Potra002094g16298	363.641	0.917018	0.000757663	threonine-protein phosphatase 6 regulatory ankyrin repeat subunit	AT3G01750.1	Ankyrin repeat family protein
Potra001392g11832	197.963	0.915425	0.00993306	Ribose-5-phosphate isomerase	AT2G01290.1	RPI2 ribose-5-phosphate isomerase 2
Potra001812g14641	415.501	0.915014	0.000485947	Dihydroflavonol-4-reductase	AT1G51410.1, AT5G19440.1	NAD(P)-binding Rossmann-fold superfamily protein
Potra000976g08086	353.645	0.914954	0.00135978	Potassium transporter 8	AT2G40540.1	ATKT2,ATKUP2,KT2,KUP2,SHY3,TRK2 potassium transporter 2
Potra000927g07548	1045.71	0.914773	0.00418728	Subtilisin-like protease	AT2G04160.1	AIR3 Subtilisin-like serine endopeptidase family protein
Potra001363g11657	231.355	0.911268	0.00397358	Putative hydrolase YtaP	AT5G25770.3	alpha/beta-Hydrolases superfamily protein
Potra001527g12694	663.291	0.905863	0.000825251	Cell number regulator	AT2G37110.1	PLAC8 family protein
Potra164003g27140	459.528	0.903417	0.000258998	ATP-citrate synthase	AT5G49460.1, AT3G06650.1	ACLB-2 ATP citrate lyase subunit B 2, ACLB-1 ATP-citrate lyase B-1
Potra001684g13797	221.772	0.90204	0.00455428	AP2-like ethylene-responsive transcription factor	AT4G37750.1	ANT,CKC,CKC1,DRG Integrase-type DNA-binding superfamily protein
Potra001151g10017	260.118	0.895306	0.00156955	L-aspartate oxidase	AT5G14760.1	AO L-aspartate oxidase
Potra005640g25451	301.985	0.892093	0.00831336	uncharacterized protein LOC105134613	AT3G59670.1	unknown
Potra002145g16602	577.177	0.891806	0.00979327	Branched-chain-amino	AT1G10070.1	ATBCAT-2,BCAT-2 branched-chain amino acid transaminase 2
Potra002714g19818	72.7532	0.890446	0.00758309	uncharacterized protein LOC105137961	AT1G02660.1	alpha/beta-Hydrolases superfamily protein
Potra001819g14681	518.379	0.889476	0.000504159	uncharacterized protein LOC105127011	AT1G05870.1	Protein of unknown function (DUF1685)
Potra002402g18269	1420.29	0.888469	9.20377e-07	2-dehydro-3	AT1G22410.1	Class-II DAHP synthetase family protein
Potra000960g07880	1889.68	0.882023	9.12277e-05	aminotransferase 1, chloroplastic	AT4G35630.1	PSAT phosphoserine aminotransferase
Potra181758g28180	261.564	0.868096	0.00582841	Putative glycerol-3	AT3G47420.1	ATPS3,PS3 phosphate starvation-induced gene 3
Potra000954g07818	302.689	0.867224	0.00880128	Ankyrin repeat-containing protein	AT2G31820.1	Ankyrin repeat family protein
Potra008419g26156	219.306	0.866125	1.65032e-05	mucin-2-like	AT2G40070.1	unknown
Potra192106g34833	1694.24	0.864638	0.00110356	70 kDa protein	AT1G56410.1	ERD2,HSP70T-1 heat shock protein 70 (Hsp 70) family protein
Potra000470g02819	161.722	0.858678	0.00163057	Heat shock 70 kDa	AT1G11660.1	heat shock protein 70 (Hsp 70) family protein
Potra002585g19432	416.029	0.858058	0.000145166	3-oxoacyl- reductase	AT3G55290.1	NAD(P)-binding Rossmann-fold superfamily protein
Potra000919g07449	337.815	0.852034	0.00975764	Amino acid permease	AT1G77380.1	AAP3,ATAAP3 amino acid permease 3
Potra000434g02344	860.333	0.848583	0.0028931	Mitochondrial uncoupling protein	AT2G22500.1	ATPUMP5,DIC1,UCP5 uncoupling protein 5
Potra004189g24675	615.319	0.848333	0.00136209	Omega-3 fatty	AT5G05580.1, AT2G29980.1	FAD8 fatty acid desaturase 8, FAD3 fatty acid desaturase 3
Potra000683g05293	803.416	0.846722	0.000176946	UDP-arabinopyranose mutase	AT5G15650.1	ATRGP2,RGP2 reversibly glycosylated polypeptide 2
Potra003494g21825	225.689	0.842242	0.000851446	hydrolase domain-containing	AT5G44730.2	Haloacid dehalogenase-like hydrolase (HAD) superfamily protein
Potra000469g02806	227.324	0.837175	0.00423223	Stem-specific protein TSJT1	AT4G27450.1	Aluminium induced protein with YGL and LRDR motifs
Potra001212g10479	267.325	0.836192	1.18113e-05	paladin-like isoform	AT3G62010.1	unknown
Potra002125g16477	136.608	0.835344	0.00106682	Beta-1,3	AT1G32930.1	Galactosyltransferase family protein
Potra000874g07035	790.972	0.833011	1.16685e-10	aminotransferase and glutamate/aspartate-prephenate aminotransferase	AT2G22250.2	AAT,ATAAT,MEE17 aspartate aminotransferase
Potra001177g10188	142.557	0.832322	0.00210234	uncharacterized protein LOC105121611	AT5G45470.1, AT4G19090.1	Protein of unknown function (DUF594)
Potra000857g06941	3775.59	0.826888	0.000273134	6-phosphogluconate dehydrogenase	AT3G02360.2	6-phosphogluconate dehydrogenase family protein
Potra000884g07142	336.858	0.824533	0.000546756	Soluble inorganic pyrophosphatase	AT1G01050.1	AtPPa1,PPa1 pyrophosphorylase 1
Potra157021g26800	104.884	0.823502	0.00602478	Disease resistance protein	AT1G72930.1	TIR toll/interleukin-1 receptor-like
Potra193552g35497	2619.92	0.823433	0.00742939	70 kDa protein	AT3G12580.1	ATHSP70,HSP70 heat shock protein 70
Potra000637g04862	388.146	0.82342	0.000366246	Protein argonaute 2	AT1G31280.1	AGO2 Argonaute family protein
Potra001834g14750	237.148	0.822679	0.00265112	ATP-citrate synthase	AT5G49460.1, AT3G06650.1	ACLB-2 ATP citrate lyase subunit B 2, ACLB-1 ATP-citrate lyase B-1
Potra001042g08824	115.608	0.819998	0.00738469	Protein WAVE-DAMPENED 2	AT3G26050.1	TPX2 (targeting protein for Xklp2) protein family
Potra002701g19796	682.541	0.819461	1.03044e-05	Probable fructokinase-4	AT3G59480.1	pfkB-like carbohydrate kinase family protein
Potra003836g23052	198.598	0.817413	0.00564304	protein LOC105141207 isoform	AT2G16900.1	Arabidopsis phospholipase-like protein (PEARLI 4) family
Potra000899g07292	254.092	0.81442	0.000113714	Dynamin-related protein	AT1G14830.1	ADL1C,ADL5,DL1C,DRP1C DYNAMIN-like 1C
Potra176345g27877	258.891	0.813659	0.00164181	UDP-4-keto	AT1G63000.1	NRS/ER,UER1 nucleotide-rhamnose synthase/epimerase-reductase
Potra007427g25955	345.931	0.812561	2.27205e-05	dependent malic enzyme	AT4G00570.1	NAD-ME2 NAD-dependent malic enzyme 2
Potra001890g15046	684.529	0.810299	0.000192734	Flavin-dependent oxidoreductase	AT1G30760.1	FAD-binding Berberine family protein
Potra003984g23991	191.253	0.807053	0.00121012	Nuclear transcription factor	AT5G63470.1	NF-YC4 nuclear factor Y, subunit C4
Potra000415g02082	243.76	0.805821	0.0028931	wall / vacuolar inhibitor of	AT5G64620.1	ATC/VIF2,C/VIF2 cell wall / vacuolar inhibitor of fructosidase 2
Potra002543g19155	179.552	0.804803	0.00752673	cancer-associated gene 2 protein homolog	AT4G24380.1	unknown
Potra003392g21535	120.122	0.804089	0.00106682	Mitochondrial import receptor	AT2G25290.1	Octicosapeptide/Phox/Bem1p (PB1) domain-containing protein / tetratricopeptide repeat (TPR)-containing protein
Potra186647g28448	218.32	0.803833	0.00888023	WRKY transcription factor	AT4G24240.1	ATWRKY7,WRKY7 WRKY DNA-binding protein 7
Potra000612g04651	130.836	0.803305	0.00306439	lectin-domain containing receptor kinase	AT3G55550.1	Concanavalin A-like lectin protein kinase family protein
Potra001611g13276	101.415	0.798377	0.00369374	F-box protein	AT4G12560.1	CPR30 F-box and associated interaction domains-containing protein
Potra001708g13916	193.41	0.798158	0.000783297	BTB/POZ domain-containing	AT1G30440.1	Phototropic-responsive NPH3 family protein
Potra002322g17748	64.1606	0.788544	0.00609234	Trihelix transcription factor	AT5G47660.1	Homeodomain-like superfamily protein
Potra001126g09920	489.263	0.7868	2.01365e-07	Threonine synthase, chloroplastic	AT1G72810.1	Pyridoxal-5'-phosphate-dependent enzyme family protein
Potra000337g01167	95.1175	0.785498	0.00252821	Transcription factor bHLH48	AT2G42300.1, AT3G57800.1	basic helix-loop-helix (bHLH) DNA-binding superfamily protein
Potra001247g10733	3550.81	0.782766	2.04765e-06	S-adenosylmethionine synthase	AT1G02500.1	AtSAM1,MAT1,SAM-1,SAM1 S-adenosylmethionine synthetase 1
Potra190015g28736	340.609	0.781981	0.00911415	70 kDa protein	AT3G12580.1	ATHSP70,HSP70 heat shock protein 70
Potra002404g18293	671.132	0.774422	2.59185e-05	Thioredoxin reductase 2	AT2G17420.1	ATNTRA,NTR2,NTRA NADPH-dependent thioredoxin reductase A
Potra001027g08614	88.1816	0.773352	0.0027002	Lysine-specific demethylase	AT1G30810.1	Transcription factor jumonji (jmj) family protein / zinc finger (C5HC2 type) family protein
Potra002555g19243	843.66	0.773306	0.00750119	BAHD acyltransferase DCR	AT5G23940.1	DCR,EMB3009,PEL3 HXXXD-type acyl-transferase family protein
Potra002482g18767	531.397	0.76905	1.4227e-11	Shaggy-related protein	AT5G26751.1, AT5G14640.1	ATSK11,SK 11 shaggy-related kinase 11, ATSK13,SK13 shaggy-like kinase 13
Potra000682g05281	123.17	0.768021	0.00135167	L-fucose synthase	AT1G17890.1	GER2 NAD(P)-binding Rossmann-fold superfamily protein
Potra003017g20544	1556.72	0.768015	0.00318845	Pyruvate decarboxylase 2	AT4G33070.1	Thiamine pyrophosphate dependent pyruvate decarboxylase family protein
Potra001347g11561	263.366	0.766942	0.00423223	sugar phosphate/phosphate translocator	AT3G11320.1	Nucleotide-sugar transporter family protein
Potra000973g08062	256.758	0.766489	0.00151723	26S protease regulatory subunit	AT1G45000.1	AAA-type ATPase family protein
Potra001819g14677	153.22	0.754988	0.00585531	Histidine protein methyltransferase 1	AT2G43320.1	S-adenosyl-L-methionine-dependent methyltransferases superfamily protein
Potra000549g03948	150.525	0.749909	0.000534435	uncharacterized protein LOC105129062 isoform	AT1G63670.1, AT2G45900.1, AT3G53540.1	Protein of unknown function (DUF3741), Phosphatidylinositol N-acetyglucosaminlytransferase subunit P-related, unknown
Potra002784g19965	157.953	0.749575	0.00369548	Calmodulin-binding protein	AT5G57580.1	Calmodulin-binding protein
Potra001329g11421	107.961	0.749276	0.00478948	Aspartate aminotransferase, mitochondrial	AT2G30970.1	ASP1 aspartate aminotransferase 1
Potra000574g04266	1019.45	0.748806	0.00015456	Malate dehydrogenase, mitochondrial	AT1G53240.1, AT3G15020.1	mMDH1 Lactate/malate dehydrogenase family protein, mMDH2 Lactate/malate dehydrogenase family protein
Potra153675g26736	4831.08	0.746355	0.000188543	S-adenosyl-L	AT4G13940.1	ATSAHH1,EMB1395,HOG1,MEE58,SAHH1 S-adenosyl-L-homocysteine hydrolase
Potra001761g14319	643.668	0.73242	0.00369548	CCCH domain-containing protein	AT2G40140.1	ATSZF2,CZF1,SZF2,ZFAR1 zinc finger (CCCH-type) family protein
Potra002057g16045	826.595	0.731863	0.00175164	2-dehydro-3	AT1G22410.1	Class-II DAHP synthetase family protein
Potra002169g16744	277.253	0.727092	0.00112748	uncharacterized protein LOC105134286	AT3G62630.1	Protein of unknown function (DUF1645)
Potra001670g13715	134.92	0.724108	0.00780935	Cyclin-dependent kinase	AT1G09600.1	Protein kinase superfamily protein
Potra003963g23787	91.189	0.721816	0.00982792	threonine-protein kinase	AT4G21380.1	ARK3,RK3 receptor kinase 3
Potra161077g26900	157.898	0.720567	0.00330458	box domain-containing protein	AT2G45910.1	U-box domain-containing protein kinase family protein
Potra002504g18905	275.523	0.718103	0.000540677	6-phosphogluconate dehydrogenase	AT5G41670.1	6-phosphogluconate dehydrogenase family protein
Potra001603g13220	494.494	0.71706	0.00748197	Chaperonin CPN60-2	AT3G23990.1	HSP60,HSP60-3B heat shock protein 60
Potra001757g14297	449.144	0.716676	2.48073e-05	Methionine S-methyltransferase	AT5G49810.1	MMT methionine S-methyltransferase
Potra000470g02812	148.131	0.715525	0.00624612	threonine-protein kinase	AT3G14370.1	WAG2 Protein kinase superfamily protein
Potra002079g16203	213.848	0.712443	0.00940578	Auxin response factor	AT1G19850.1	ARF5,IAA24,MP Transcriptional factor B3 family protein / auxin-responsive factor AUX/IAA-related
Potra002104g16358	818.711	0.704983	0.00296635	uncharacterized protein LOC105129462	AT4G14420.1	HR-like lesion-inducing protein-related
Potra000805g06388	176.115	0.702049	0.00240026	Protein ULTRAPETALA 1	AT4G28190.2	ULT,ULT1 Developmental regulator, ULTRAPETALA
Potra001166g10114	133.335	0.701568	0.00182853	box domain-containing protein	AT2G05810.1	ARM repeat superfamily protein
Potra173456g27649	1195.61	0.700875	0.00449313	Superoxide dismutase , mitochondrial	AT3G10920.1	ATMSD1,MEE33,MSD1 manganese superoxide dismutase 1
Potra003629g22215	138.596	0.700411	0.0028931	Uncharacterized protein At3g61260	AT1G30320.1	Remorin family protein
Potra002662g19697	251.06	0.69913	0.0022346	uncharacterized protein LOC105129915	AT5G43310.1	COP1-interacting protein-related
Potra002497g18863	811.531	0.690655	0.00163301	IQ domain-containing protein	AT4G33050.2	EDA39 calmodulin-binding family protein
Potra001380g11777	628.309	0.690137	1.43433e-05	Shaggy-related protein	AT5G26751.1	ATSK11,SK 11 shaggy-related kinase 11
Potra002077g16186	208.878	0.688716	0.00190024	Purple acid phosphatase	AT2G16430.2	ATPAP10,PAP10 purple acid phosphatase 10
Potra168935g27392	930.519	0.685192	5.79678e-05	NADH--cytochrome b5 reductase 1	AT5G17770.1	ATCBR,CBR,CBR1 NADH:cytochrome B5 reductase 1
Potra002229g17126	2065.27	0.684941	0.00182456	Calnexin homolog 1	AT5G61790.1	ATCNX1,CNX1 calnexin 1
Potra000352g01311	345.66	0.684443	0.000789204	UMP-CMP kinase	AT5G26667.1	PYR6 P-loop containing nucleoside triphosphate hydrolases superfamily protein
Potra001094g09530	214.284	0.675588	0.00485833	1-carboxylate oxidase	AT5G58660.1	2-oxoglutarate (2OG) and Fe(II)-dependent oxygenase superfamily protein
Potra006575g25719	420.349	0.672166	0.000183832	Transmembrane 9 superfamily	AT4G12650.1	Endomembrane protein 70 protein family
Potra003234g21086	161.939	0.67091	0.00761508	Xyloglucan endotransglucosylase/hydrolase protein	AT1G14720.1	ATXTH28,EXGT-A2,XTH28,XTR2 xyloglucan endotransglucosylase/hydrolase 28
Potra181763g28181	472.785	0.669599	0.00230223	Arogenate dehydratase/prephenate dehydratase	AT1G08250.1	ADT6 arogenate dehydratase 6
Potra000743g05864	668.369	0.667892	0.000280822	GDSL esterase/lipase	AT5G03610.1	GDSL-like Lipase/Acylhydrolase superfamily protein
Potra002288g17524	494.675	0.667177	0.00161458	Oxysterol-binding protein	AT4G22540.1	ORP2A OSBP(oxysterol binding protein)-related protein 2A
Potra002152g16645	612.125	0.663189	0.000434027	Bifunctional 3'-phosphoadenosine 5'-phosphosulfate	AT4G14680.1	APS3 Pseudouridine synthase/archaeosine transglycosylase-like family protein
Potra000602g04571	455.399	0.659771	0.00358502	Protein TIME FOR COFFEE	AT3G22380.2	TIC time for coffee
Potra002566g19325	132.915	0.657075	0.00729004	Amidophosphoribosyltransferase 2, chloroplastic	AT4G34740.1	ASE2,ATASE2,ATPURF2,CIA1 GLN phosphoribosyl pyrophosphate amidotransferase 2
Potra155947g26783	6738.74	0.652152	0.00088741	Tubulin alpha-1	AT1G50010.1, AT4G14960.2	TUA2 tubulin alpha-2 chain, TUA6 Tubulin/FtsZ family protein
Potra000659g05077	336.213	0.64958	0.00245699	Axial regulator YABBY	AT1G08465.1	YAB2 Plant-specific transcription factor YABBY family protein
Potra002679g19732	310.998	0.647065	0.00315252	repeat-containing protein	AT4G33400.1	Vacuolar import/degradation, Vid27-related protein
Potra002272g17419	1578.67	0.646434	0.000913076	3-phosphoglycerate dehydrogenase	AT4G34200.1	EDA9 D-3-phosphoglycerate dehydrogenase
Potra003107g20754	975.142	0.639905	3.23873e-05	Pyruvate decarboxylase 1	AT5G01320.1, AT4G33070.1	Thiamine pyrophosphate dependent pyruvate decarboxylase family protein
Potra001010g08408	410.2	0.631363	0.00888272	protein GPR107-like	AT5G18520.1	Lung seven transmembrane receptor family protein
Potra001273g10999	247.633	0.631099	0.00746821	Diacylglycerol kinase 3	AT2G18730.1	ATDGK3,DGK3 diacylglycerol kinase 3
Potra002322g17730	1092.66	0.627786	4.40873e-05	Heat shock protein	AT5G56000.1	AtHsp90.4,Hsp81.4 HEAT SHOCK PROTEIN 81.4
Potra001567g12956	859.991	0.627574	0.00312898	Calcium-dependent protein	AT2G17290.1	ATCDPK3,ATCPK6,CPK6 Calcium-dependent protein kinase family protein
Potra003938g23646	168.494	0.624307	0.00397358	threonine-protein kinase	AT2G48010.1	RKF3 receptor-like kinase in in flowers 3
Potra182600g28240	734.289	0.624225	0.00789329	cinnamate 4-monooxygenase	AT2G30490.1	ATC4H,C4H,CYP73A5,REF3 cinnamate-4-hydroxylase
Potra189222g28668	220.754	0.623961	0.00170381	Serine carboxypeptidase-like	AT3G02110.1	scpl25 serine carboxypeptidase-like 25
Potra003825g23006	198.436	0.621557	0.00235265	dependent malic enzyme	AT2G13560.1	NAD-ME1 NAD-dependent malic enzyme 1
Potra002445g18534	398.753	0.619232	0.000284799	Inter-alpha-trypsin	AT5G60710.1	Zinc finger (C3HC4-type RING finger) family protein
Potra000698g05432	1218.58	0.618912	2.58273e-06	Isocitrate dehydrogenase , mitochondrial	AT1G65930.1	cICDH cytosolic NADP+-dependent isocitrate dehydrogenase
Potra003945g23686	1562.87	0.61679	0.00982942	5-methyltetrahydropteroyltriglutamate--homocysteine methyltransferase	AT5G17920.1	ATCIMS,ATMETS,ATMS1 Cobalamin-independent synthase family protein
Potra001069g09214	681.961	0.614681	0.000286589	3-phosphoglycerate dehydrogenase	AT4G34200.1	EDA9 D-3-phosphoglycerate dehydrogenase
Potra000584g04353	257.728	0.610707	0.00479152	Hydroxyproline-rich glycoprotein	AT1G53645.1	hydroxyproline-rich glycoprotein family protein
Potra001280g11049	370.465	0.609888	0.000583224	Protein CHUP1, chloroplastic	AT1G48280.1	hydroxyproline-rich glycoprotein family protein
Potra000852g06905	180.497	0.609394	0.00536477	Purple acid phosphatase	AT3G17790.1	ATACP5,ATPAP17,PAP17 purple acid phosphatase 17
Potra001290g11128	368.923	0.607902	5.79678e-05	associated membrane protein	AT2G20840.1	Secretory carrier membrane protein (SCAMP) family protein
Potra003943g23682	178.86	0.606631	0.00737363	Probable galacturonosyltransferase 9	AT3G02350.1	GAUT9 galacturonosyltransferase 9
Potra003240g21107	232.072	0.606212	0.000204528	Squamosa promoter-binding-like protein	AT5G50670.1	Squamosa promoter-binding protein-like (SBP domain) transcription factor family protein
Potra001684g13796	630.842	0.60584	0.0099232	Growth-regulating factor	AT2G22840.1	AtGRF1,GRF1 growth-regulating factor 1
Potra004580g25089	456.528	0.596025	0.00424957	Enolase 1, chloroplastic	AT1G74030.1	ENO1 enolase 1
Potra004131g24562	395.196	0.595001	0.00781959	Cytochrome c-1	AT1G22840.1	ATCYTC-A,CYTC-1 CYTOCHROME C-1
Potra002082g16231	888.845	0.593769	0.000315664	Chorismate synthase, chloroplastic	AT1G48850.1	EMB1144 chorismate synthase, putative / 5-enolpyruvylshikimate-3-phosphate phospholyase, putative
Potra000375g01603	1683.66	0.591325	2.56331e-05	3-phosphoshikimate 1	AT2G45300.1	RNA 3'-terminal phosphate cyclase/enolpyruvate transferase, alpha/beta
Potra003340g21396	137.431	0.591229	0.00786564	Disease resistance protein	AT3G14470.1	NB-ARC domain-containing disease resistance protein
Potra001290g11127	269.499	0.588751	0.00609234	Protein STRUBBELIG-RECEPTOR	AT4G03390.1	SRF3 STRUBBELIG-receptor family 3
Potra191474g28760	159.365	0.587916	0.00839988	Calcium-binding protein	AT1G18210.1	Calcium-binding EF-hand family protein
Potra000813g06477	980.161	0.581421	0.00258804	dependent 6-phosphofructokinase	AT4G26270.1	PFK3 phosphofructokinase 3
Potra002000g15699	211.546	0.579135	0.000320165	box domain-containing protein	AT5G65920.1	ARM repeat superfamily protein
Potra001719g13994	1329.6	0.575246	0.00284004	Stem-specific protein TSJT1	AT5G43830.1	Aluminium induced protein with YGL and LRDR motifs
Potra003216g21029	380.202	0.573771	0.00417443	Phosphatidylinositol:ceramide inositolphosphotransferase	AT2G37940.1, AT3G54020.1	AtIPCS2 Arabidopsis Inositol phosphorylceramide synthase 2, AtIPCS1 Arabidopsis Inositol phosphorylceramide synthase 1
Potra000927g07549	249.808	0.573048	0.0027002	Proline-rich receptor	AT5G63940.1	Protein kinase protein with adenine nucleotide alpha hydrolases-like domain
Potra001406g11936	2644.77	0.568869	6.07503e-07	Methylenetetrahydrofolate reductase 1	AT2G44160.1	MTHFR2 methylenetetrahydrofolate reductase 2
Potra000195g00850	517.358	0.568084	0.00141362	Adenylosuccinate synthetase, chloroplastic	AT3G57610.1	ADSS adenylosuccinate synthase
Potra002350g17933	1477.41	0.567449	1.07885e-07	gated potassium channel subunit	AT1G04690.1	KAB1,KV-BETA1 potassium channel beta subunit 1
Potra000440g02426	192.26	0.565815	0.00194454	Probable methyltransferase PMT2	AT1G26850.1	S-adenosyl-L-methionine-dependent methyltransferases superfamily protein
Potra000591g04464	534.533	0.559332	0.00308531	uncharacterized protein LOC105129141	AT1G11360.1	Adenine nucleotide alpha hydrolases-like superfamily protein
Potra000666g05154	783.599	0.556035	0.00838098	60S ribosomal protein	AT1G09690.1	Translation protein SH3-like family protein
Potra003512g21863	219.587	0.555483	0.00479152	Pectin acetylesterase 6	AT3G62060.1	Pectinacetylesterase family protein
Potra000564g04125	659.28	0.554756	0.0013631	Cryptochrome DASH, chloroplastic	AT2G47590.1	PHR2 photolyase/blue-light receptor 2
Potra002830g20077	744.649	0.551451	0.000862819	UDP-4-keto	AT1G78570.1	ATRHM1,RHM1,ROL1 rhamnose biosynthesis 1
Potra001883g14993	542.997	0.547341	0.00792856	UDP-glucuronic acid decarboxylase	AT2G28760.2, AT3G46440.1	UXS6 UDP-XYL synthase 6, UXS5 UDP-XYL synthase 5
Potra001579g13057	526.192	0.547203	0.005502	Oxygen-evolving enhancer	AT4G05180.1	PSBQ,PSBQ-2,PSII-Q photosystem II subunit Q-2
Potra002703g19799	325.789	0.546655	0.00634078	Transmembrane ascorbate ferrireductase	AT5G38630.1	ACYB-1,CYB-1 cytochrome B561-1
Potra000434g02340	483.889	0.544871	0.00537504	carboxyl-terminal hydrolase	AT4G24560.1	UBP16 ubiquitin-specific protease 16
Potra000518g03450	1599.08	0.544181	6.71964e-05	binding nuclear protein	AT5G55190.1	ATRAN3,RAN3 RAN GTPase 3
Potra001768g14371	530.42	0.543106	0.000521246		AT5G01400.1	ESP4 HEAT repeat-containing protein
Potra001467g12306	1276.5	0.5383	0.00141969	14-3-3	AT1G34760.1, AT1G26480.1, AT1G22300.1	GF14 OMICRON,GRF11,RHS5 general regulatory factor 11, GF14 IOTA,GRF12 general regulatory factor 12, 14-3-3EPSILON,GF14 EPSILON,GRF10 general regulatory factor 10
Potra000531g32953	1233.41	0.535568	0.00540358	uncharacterized protein LOC105112184	AT3G21570.1	unknown
Potra000592g04479	204.125	0.527934	0.00716076	Nuclear transcription factor	AT3G48590.1	ATHAP5A,HAP5A,NF-YC1 nuclear factor Y, subunit C1
Potra002243g34978	442.221	0.527064	0.000345837	RNA-binding protein	AT5G40490.1	RNA-binding (RRM/RBD/RNP motifs) family protein
Potra007102g25893	461.525	0.523734	0.000997689	methionine sulfoxide reductase	AT4G21860.1	MSRB2 methionine sulfoxide reductase B 2
Potra002012g15788	1288.41	0.519176	0.00606827	conjugating enzyme E2	AT5G53300.1	UBC10 ubiquitin-conjugating enzyme 10
Potra000625g04763	160.138	0.516454	0.00326011	FAM206 family protein	AT1G75980.1	Single hybrid motif superfamily protein
Potra001905g15122	398.345	0.513515	0.00540358	Oxysterol-binding protein	AT4G22540.1	ORP2A OSBP(oxysterol binding protein)-related protein 2A
Potra002379g18118	5400.99	0.511072	0.00568002	Glyceraldehyde-3-phosphate dehydrogenase	AT1G13440.1	GAPC-2,GAPC2 glyceraldehyde-3-phosphate dehydrogenase C2
Potra000764g06036	1247.25	0.504196	2.48073e-05	Transmembrane 9 superfamily	AT5G10840.1	Endomembrane protein 70 protein family
Potra002328g17807	1012.27	0.500021	2.76246e-06	Pentafunctional AROM polypeptide	AT3G06350.1	EMB3004,MEE32 dehydroquinate dehydratase, putative / shikimate dehydrogenase, putative

## Sheet: 4-Supplementary Data 4
	Supplementary Data 4. Down-regulated genes in EBB3-RNAi apices during 10WSD.
	baseMean	log2FoldChange	padj	Description	ATG	ATG.Synonyms
Potra003593g22106	80.1257	-4.65271	0.00891977	Probable sesquiterpene synthase	AT5G23960.1	ATTPS21,TPS21 terpene synthase 21
Potra195334g29035	16.8158	-3.95699	2.69e-07	MADS-box protein	AT2G22540.1	AGL22,SVP K-box region and MADS-box transcription factor family protein
Potra001813g14647	274.342	-3.89329	0.00139704	Annexin-like protein	AT2G38750.1	ANNAT4 annexin 4
Potra000892g07218	511.641	-3.66006	0.00628529	Isocitrate lyase 2	AT3G21720.1	ICL isocitrate lyase
Potra178727g27972	2054.44	-2.98625	0.00891977	Acidic endochitinase WIN6	AT3G12500.1	ATHCHIB,B-CHI,CHI-B,HCHIB,PR-3,PR3 basic chitinase
Potra181824g28189	99.6897	-2.325	0.000395461	1-deoxy-D-xylulose-5-phosphate synthase	AT4G15560.1	CLA,CLA1,DEF,DXPS2,DXS Deoxyxylulose-5-phosphate synthase
Potra167898g27317	65.7517	-2.29835	0.0026343	Expansin-A8 -like	AT2G40610.1	ATEXP8,ATEXPA8,ATHEXP ALPHA 1.11,EXP8,EXPA8 expansin A8
Potra170474g27520	323.782	-2.06778	0.000583316	Stem 31 kDa glycoprotein	AT4G25150.1	HAD superfamily, subfamily IIIB acid phosphatase
Potra003443g32198	48.2293	-1.86857	0.00125228	Chaperone protein DnaJ	AT2G17880.1	Chaperone DnaJ-domain superfamily protein
Potra001246g10702	458.226	-1.8112	0.00891977	synthase small subunit	AT5G16290.1	VAT1 VALINE-TOLERANT 1
Potra161458g26941	263.8	-1.80823	0.00771435	Salicylic acid-binding protein	AT2G23620.1	ATMES1,MES1 methyl esterase 1
Potra000377g01630	448.469	-1.74614	0.00628529	Chlorophyllase-1, chloroplastic	AT1G19670.1	ATCLH1,ATHCOR1,CLH1,CORI1 chlorophyllase 1
Potra006775g25791	105.125	-1.61611	0.00519093	endo-1,4-beta glucanase	AT1G02800.1	ATCEL2,CEL2 cellulase 2
Potra002343g17902	168.382	-1.59481	0.00771435	Probable polyamine oxidase	AT5G13700.1	APAO,ATPAO1,PAO1 polyamine oxidase 1
Potra002502g18897	848.457	-1.20896	0.000841052	Cyclin-D3-1	AT4G34160.1	CYCD3,CYCD3,1 CYCLIN D3,1
Potra000469g02806	227.324	-0.923078	0.00139704	Stem-specific protein TSJT1	AT4G27450.1	Aluminium induced protein with YGL and LRDR motifs
Potra001033g08679	514.696	-0.884249	0.00628529	uncharacterized protein LOC105122312	AT2G25737.1	Sulfite exporter TauE/SafE family protein
Potra003485g21802	201.018	-0.768406	0.00628529	Stem-specific protein TSJT1	AT4G27450.1	Aluminium induced protein with YGL and LRDR motifs
Potra001899g15092	428.543	-0.73855	0.00736754	Blue copper protein	AT2G31050.1	Cupredoxin superfamily protein

## Sheet: 5-Supplementary Data 5
	Supplementary Data 5. Down-regulated genes in EBB3-RNAi apices during 2WC.
	baseMean	log2FoldChange	padj	Description	ATG	ATG.Synonyms
Potra195334g29035	16.8158	-2.92905	0.0056341	MADS-box protein	AT2G22540.1	AGL22,SVP K-box region and MADS-box transcription factor family protein
Potra002208g16999	107.267	-2.12115	0.00181045	dependent RNA polymerase	AT3G49500.1	RDR6,SDE1,SGS2 RNA-dependent RNA polymerase 6
Potra001066g09189	319.087	-1.89198	0.00927433	bound starch synthase 1	AT1G32900.1	UDP-Glycosyltransferase superfamily protein
Potra002502g18897	848.457	-1.43409	0.000814964	Cyclin-D3-1	AT4G34160.1	CYCD3,CYCD3,1 CYCLIN D3,1
Potra200442g29499	146.981	-0.980791	0.0056341	Beta-Amyrin Synthase	AT1G78960.1, AT1G78955.1, AT1G78950.1	ATLUP2,LUP2 lupeol synthase 2, CAMS1 camelliol C synthase 1, Terpenoid cyclases family protein

## Sheet: 6-Supplementary Data 6
	Supplementary Data 6. Down-regulated genes in EBB3-RNAi apices during 5WC.
	baseMean	log2FoldChange	padj	Description	ATG	ATG.Synonyms
Potra002502g18897	848.457	-1.98584	4.82499e-08	Cyclin-D3-1	AT4G34160.1	CYCD3,CYCD3,1 CYCLIN D3,1
Potra170040g27489	325.092	-0.923401	1.22652e-05	Increased DNA methylation	AT2G36720.1	Acyl-CoA N-acyltransferase with RING/FYVE/PHD-type zinc finger domain
Potra000102g00347	165.727	-0.788153	0.00371589	Kinesin-like protein	AT3G10310.1	P-loop nucleoside triphosphate hydrolases superfamily protein with CH (Calponin Homology) domain
Potra000018g00099	1279.13	-0.72351	0.00913511	structural protein-like
Potra003692g22460	412.614	-0.71279	1.80966e-05	ABC transporter G family member	AT3G21090.1	ABC-2 type transporter family protein
Potra001157g10043	168.237	-0.694844	0.00371589	uncharacterized protein LOC105114677	AT3G07510.1	unknown
Potra000236g00939	943.981	-0.694414	0.00103713		AT1G19220.1	ARF11,ARF19,IAA22 auxin response factor 19
Potra004168g24650	104.974	-0.692743	0.00371589	LRR-repeat protein	AT5G56420.1	F-box/RNI-like/FBD-like domains-containing protein
Potra000847g06839	713.261	-0.669588	0.00658964	uncharacterized protein LOC105127970	AT4G37080.2	Protein of unknown function, DUF547
Potra003762g22741	308.673	-0.664349	0.00155884	mismatch repair protein	AT4G35520.1	ATMLH3,MLH3 MUTL protein homolog 3
Potra002166g16724	285.559	-0.663576	0.00203951	ABC transporter B family member	AT5G39040.1	ALS1,ATTAP2,TAP2 transporter associated with antigen processing protein 2
Potra002453g18580	700.243	-0.662911	0.00153647	Hippocampus abundant transcript	AT2G16990.1, AT2G16980.2	Major facilitator superfamily protein
Potra000525g03578	145.985	-0.647665	0.00846564	Jasmonate O-methyltransferase	AT4G36470.1	S-adenosyl-L-methionine-dependent methyltransferases superfamily protein
Potra002047g15990	1216.03	-0.632602	0.00911994	BURP domain-containing protein	AT5G25610.1	ATRD22,RD22 BURP domain-containing protein
Potra001073g09261	3895.5	-0.616353	0.00139368	Xyloglucan endotransglucosylase/hydrolase	AT4G03210.1	XTH9 xyloglucan endotransglucosylase/hydrolase 9
Potra007787g26027	315.896	-0.605447	0.00506925		AT5G57350.1	AHA3,ATAHA3,HA3 H(+)-ATPase 3
Potra000395g01835	190.999	-0.596884	0.00178837	Squamosa promoter-binding	AT1G27370.1	SPL10 squamosa promoter binding protein-like 10
Potra003919g23514	699.237	-0.59582	0.00346314	Lysine-specific demethylase	AT3G20810.2	2-oxoglutarate (2OG) and Fe(II)-dependent oxygenase superfamily protein
Potra002820g20053	230.361	-0.573788	0.00459801	complex protein PAN1	AT1G21630.2	Calcium-binding EF hand family protein
Potra001377g11756	138.276	-0.566476	0.00997057	Kidney mitochondrial carrier protein 1	AT4G03115.1	Mitochondrial substrate carrier family protein
Potra189271g28672	144.553	-0.564275	0.00379754	SHI RELATED SEQUENCE	AT1G75520.1	SRS5 SHI-related sequence 5
Potra000520g03493	530.074	-0.547954	0.00281627	protein LOC105113165 isoform	AT1G25375.1	Metallo-hydrolase/oxidoreductase superfamily protein
Potra002449g18555	293.965	-0.545083	0.00744672	Queuine tRNA-ribosyltransferase	AT2G46420.1, AT3G52420.1, AT1G15510.1	Plant protein 1589 of unknown function, ATOEP7,OEP7 outer envelope membrane protein 7, ATECB2,ECB2,VAC1 Tetratricopeptide repeat (TPR)-like superfamily protein
Potra001125g09915	772.935	-0.527883	0.00501984	containing protein 1	AT5G62760.1	P-loop containing nucleoside triphosphate hydrolases superfamily protein
Potra000464g02747	466.708	-0.519389	0.00153647	E3 ubiquitin-protein ligase	AT3G55580.1	Regulator of chromosome condensation (RCC1) family protein
Potra001779g14479	157.48	-0.518889	0.00440877	threonine-protein kinase	AT5G20930.1	TSL Protein kinase superfamily protein
Potra001344g11544	702.575	-0.5183	0.00167601	RNA-binding protein	AT3G54230.2, AT4G04220.1	SUA suppressor of abi3-5, AtRLP46,RLP46 receptor like protein 46
Potra008914g26255	389.11	-0.510919	0.00835399	ABC transporter G family member	AT3G21090.1	ABC-2 type transporter family protein
Potra001734g14108	558.005	-0.509537	0.00851027	receptor-like serine/threonine	AT1G67720.1	Leucine-rich repeat protein kinase family protein
Potra179734g28045	751.636	-0.504781	0.00281627	Splicing factor 3B subunit	AT4G21660.2	proline-rich spliceosome-associated (PSP) family protein
Potra004448g32652	248.482	-0.500472	0.00835399		AT2G38720.1	MAP65-5 microtubule-associated protein 65-5

## Sheet: 7-Supplementary Data 7
	Supplementary Data 7. Down-regulated genes in EBB3-RNAi apices during 2WLD.
	baseMean	log2FoldChange	padj	Description	ATG	ATG.Synonyms
Potra195334g29035	16.8158	-3.93205	1.05e-05	MADS-box protein	AT2G22540.1	AGL22,SVP K-box region and MADS-box transcription factor family protein
Potra195336g29036	7.66568	-3.83827	0.00441397		AT4G24930.1	thylakoid lumenal 17.9 kDa protein, chloroplast
Potra003654g22311	17.8943	-2.14926	0.0013901	uncharacterized protein LOC105127216	AT3G22540.1	Protein of unknown function (DUF1677)
Potra001645g13492	21.0182	-2.14273	0.00380109	Abscisic acid 8'-hydroxylase	AT3G19270.1	CYP707A4 cytochrome P450, family 707, subfamily A, polypeptide 4
Potra002450g18567	246.617	-1.69723	4.51e-05	uncharacterized protein LOC105130053	AT4G14819.1	Protein of unknown function (DUF1677)
Potra001850g14841	34.4619	-1.69262	0.00252821
Potra001147g09990	519.589	-1.57078	1.23e-07	Gibberellin 2-beta-dioxygenase	AT4G21200.1	ATGA2OX8,GA2OX8 gibberellin 2-oxidase 8
Potra000464g02731	341.968	-1.44243	0.000176946	uncharacterized protein LOC105134614	AT5G59080.1, AT3G55646.1	unknown
Potra200442g29499	146.981	-1.43063	5.51e-07	Beta-Amyrin Synthase	AT1G78960.1, AT1G78955.1, AT1G78950.1	ATLUP2,LUP2 lupeol synthase 2, CAMS1 camelliol C synthase 1, Terpenoid cyclases family protein
Potra002555g19239	95.8147	-1.42339	0.000522218	1 retrotransposable element ORF2 protein	AT1G43760.1	DNAse I-like superfamily protein
Potra004317g24810	10014.9	-1.4227	7.09e-10	embryogenesis abundant protein	AT1G72100.1	late embryogenesis abundant domain-containing protein / LEA domain-containing protein
Potra008850g26241	522.761	-1.3642	1.1e-06	uncharacterized protein LOC105136599	AT5G07330.1	unknown
Potra000988g08178	574.229	-1.2887	0.000135249	uncharacterized protein LOC8273421	AT5G66780.1	unknown
Potra000778g06125	34.8523	-1.24681	0.00840512	Calcium-dependent protein	AT1G08650.1	ATPPCK1,PPCK1 phosphoenolpyruvate carboxylase kinase 1
Potra002798g19996	202.806	-1.22248	2.71e-06	helicase MOV-10	AT1G05460.1	SDE3 P-loop containing nucleoside triphosphate hydrolases superfamily protein
Potra003988g24019	841.525	-1.21938	0.000243693	transporter C family	AT3G21250.2	ATMRP6,MRP6 multidrug resistance-associated protein 6
Potra002011g15765	234.499	-1.1991	0.000300432	uncharacterized protein LOC105108052 isoform	AT5G42900.1	COR27 cold regulated gene 27
Potra002502g18897	848.457	-1.18594	0.00135167	Cyclin-D3-1	AT4G34160.1	CYCD3,CYCD3,1 CYCLIN D3,1
Potra003665g22370	43.2387	-1.18198	0.00826108	threonine-protein kinase	AT1G61590.1	Protein kinase superfamily protein
Potra002556g19260	631.022	-1.17545	1.15e-09	Folate-biopterin transporter	AT1G64890.1	Major facilitator superfamily protein
Potra002067g16110	45.0063	-1.14966	0.00382856	BEL1-like homeodomain protein	AT2G16400.1	BLH7 BEL1-like homeodomain 7
Potra164140g27152	120.836	-1.1333	0.00117683	Quinone-oxidoreductase homolog, chloroplastic	AT4G13010.1	Oxidoreductase, zinc-binding dehydrogenase family protein
Potra001018g08490	199.337	-1.12796	0.000125063	subfamily B member	AT1G71000.1	Chaperone DnaJ-domain superfamily protein
Potra001694g13840	56.4964	-1.12712	0.00779413	Lamin-like protein	AT2G27035.1	AtENODL20,ENODL20 early nodulin-like protein 20
Potra002071g16149	466.832	-1.12628	0.000457752	Phosphoglucan phosphatase DSP4	AT3G52180.1	ATPTPKIS1,ATSEX4,DSP4,SEX4 dual specificity protein phosphatase (DsPTP1) family protein
Potra001148g10004	1398.38	-1.10945	4.23e-06	Protein NETWORKED 4B	AT2G30500.1	Kinase interacting (KIP1-like) family protein
Potra002148g16627	107.486	-1.10645	0.000134414	uncharacterized protein LOC105128674	AT1G06750.2	P-loop containing nucleoside triphosphate hydrolases superfamily protein
Potra005411g25387	507.365	-1.1047	1.91e-05	conserved unknown protein	AT3G19300.1	Protein kinase superfamily protein
Potra001393g11845	196.529	-1.08062	0.000108399	Bidirectional sugar transporter	AT3G16690.1	Nodulin MtN3 family protein
Potra001642g13481	670.423	-1.06864	0.00022901	Protein NRT1/ PTR	AT1G32450.1	NRT1.5 nitrate transporter 1.5
Potra000687g05340	2660.34	-1.06475	0.000451561	Aquaporin PIP1-2	AT4G00430.1	PIP1,4,PIP1E,TMP-C plasma membrane intrinsic protein 1,4
Potra000119g00391	11025.1	-1.06317	0.000117554	REF/SRPP-like protein	AT1G67360.2	Rubber elongation factor protein (REF)
Potra002408g18320	3955.5	-1.06269	8.07e-07	Xyloglucan endotransglucosylase/hydrolase	AT4G25810.1	XTH23,XTR6 xyloglucan endotransglycosylase 6
Potra175565g27809	83.7515	-1.05769	0.0041215	STRICTOSIDINE SYNTHASE-LIKE	AT2G41290.1	SSL2 strictosidine synthase-like 2
Potra002186g16841	53.713	-1.05215	0.00351583	Multifunctional methyltransferase subunit TRM112	AT1G78190.1	Trm112p-like protein
Potra003263g21161	15592.4	-1.04317	0.000742522	Beta-amylase 5	AT4G15210.1	AT-BETA-AMY,ATBETA-AMY,BAM5,BMY1,RAM1 beta-amylase 5
Potra000727g05704	4315.87	-1.03547	2.39e-08	pore protein 16	AT4G16160.2	ATOEP16-2,ATOEP16-S Mitochondrial import inner membrane translocase subunit Tim17/Tim22/Tim23 family protein
Potra009022g35289	337.354	-1.01915	0.00201205		AT5G51610.1	Ribosomal protein L11 family protein
Potra000899g07293	1433.86	-1.01861	1.43e-06	Adagio-like protein	AT1G68050.1	ADO3,FKF1 flavin-binding, kelch repeat, f box 1
Potra001702g13890	558.622	-1.00993	0.000740168	stranded RNA-binding protein	AT3G62800.1	DRB4 double-stranded-RNA-binding protein 4
Potra162801g27040	127.808	-0.998772	0.00485833	I heat shock protein	AT1G53540.1	HSP20-like chaperones superfamily protein
Potra001196g10341	423.051	-0.992789	1.33e-06	component response regulator	AT3G46640.3	LUX,PCL1 Homeodomain-like superfamily protein
Potra000797g06321	362.523	-0.990333	0.000532073	uncharacterized protein LOC105124916 isoform	AT5G12350.1	Regulator of chromosome condensation (RCC1) family with FYVE zinc finger domain
Potra000496g03169	12593.4	-0.98838	8.56e-09	Cold-regulated 413	AT1G29395.1, AT1G29390.1	COR413-TM1,COR413IM1,COR414-TM1 COLD REGULATED 314 INNER MEMBRANE 1, COR314-TM2,COR413IM2 cold regulated 314 thylakoid membrane 2
Potra003432g21651	401.945	-0.986977	3.94e-06	Desumoylating isopeptidase 2	AT4G25680.1	PPPDE putative thiol peptidase family protein
Potra002497g18860	845.172	-0.985245	9.96e-07	Heat stress transcription	AT2G26150.1	ATHSFA2,HSFA2 heat shock transcription factor A2
Potra003978g23933	704.612	-0.981822	5.4e-07	endo-1,3-beta	AT2G27500.1	Glycosyl hydrolase superfamily protein
Potra001265g10927	239.024	-0.977452	0.000483821	glucose 4-epimerase	AT1G12780.1	ATUGE1,UGE1 UDP-D-glucose/UDP-D-galactose 4-epimerase 1
Potra188615g28616	117602	-0.972174	0.000759687	Bark storage protein	AT4G24340.1	Phosphorylase superfamily protein
Potra006774g33172	366601	-0.958012	0.000500031	Bark storage protein	AT4G24340.1	Phosphorylase superfamily protein
Potra000135g00456	3920.45	-0.950508	3.67e-10	uncharacterized protein LOC105122828	AT3G12320.1	unknown
Potra003913g23483	225.005	-0.944759	0.00781965	Chromodomain-helicase-DNA-binding	AT1G05380.1	Acyl-CoA N-acyltransferase with RING/FYVE/PHD-type zinc finger protein
Potra001457g30840	1040.07	-0.931712	5.64e-09	Transmembrane protein 120B	AT1G33230.1	TMPIT-like protein
Potra000180g00715	320.232	-0.912634	3.72e-08	Phosphoinositide phospholipase C	AT3G08510.1	ATPLC2,PLC2 phospholipase C 2
Potra168002g27330	182.384	-0.908765	0.00255131		AT4G09600.1	GASA3 GAST1 protein homolog 3
Potra005211g25323	197.732	-0.906977	0.000269945	Ethylene-responsive transcription	AT1G46768.1	RAP2.1 related to AP2 1
Potra002001g15714	1271.49	-0.901026	3.3e-05	uncharacterized protein LOC105121999	AT3G54000.1	unknown
Potra003149g20851	181.221	-0.89935	9.02e-05	RING finger and CHY	AT5G22920.1	CHY-type/CTCHY-type/RING-type Zinc finger protein
Potra004039g24362	1306.83	-0.899338	2.58e-07	Sphingolipid C9-methyltransferase	AT3G23530.1, AT3G23510.1	Cyclopropane-fatty-acyl-phospholipid synthase
Potra001999g15696	5160.12	-0.896739	2.35e-08	Inositol oxygenase 1	AT1G14520.1	MIOX1 myo-inositol oxygenase 1
Potra001446g12170	788.993	-0.894883	2.8e-05	protein LOC105133721 isoform	AT1G27990.1	unknown
Potra001079g09332	1683.73	-0.893469	1.39e-06	Cytochrome P450 78A3	AT2G46660.1	CYP78A6 cytochrome P450, family 78, subfamily A, polypeptide 6
Potra148241g26629	5966.69	-0.886267	2.15e-09	fatty acid desaturase	AT3G12120.1	FAD2 fatty acid desaturase 2
Potra001377g11760	581.901	-0.882837	1.38e-06	Zinc finger protein	AT1G75540.1	STH2 salt tolerance homolog2
Potra001613g13291	542.204	-0.874211	2.58e-07	mobility group B protein	AT3G51880.2	HMGB1,NFD1 high mobility group B1
Potra001642g13480	119.044	-0.873129	0.00339595
Potra000894g07250	309.716	-0.86801	0.000431212	uncharacterized protein LOC105111108	AT5G06240.1	emb2735 embryo defective 2735
Potra001073g09261	3895.5	-0.866704	1.03e-05	Xyloglucan endotransglucosylase/hydrolase	AT4G03210.1	XTH9 xyloglucan endotransglucosylase/hydrolase 9
Potra001770g14381	87.6296	-0.865182	0.00390031	uncharacterized protein LOC105130858	AT1G31040.1	PLATZ transcription factor family protein
Potra000410g02014	500.683	-0.864791	7.11e-06	Diacylglycerol kinase 2	AT5G63770.1	ATDGK2,DGK2 diacylglycerol kinase 2
Potra001682g13762	3178.59	-0.861505	6.79e-05	uncharacterized protein LOC105131087	AT4G37300.1	MEE59 maternal effect embryo arrest 59
Potra003233g21082	395.059	-0.858889	0.00530657	ATP-dependent RNA	AT2G47680.1	zinc finger (CCCH type) helicase family protein
Potra156309g26790	117.42	-0.855917	0.00848412	NAC domain-containing protein	AT5G24590.2	ANAC091,TIP TCV-interacting protein
Potra000727g05702	5949.85	-0.853949	5.52e-08	Tropinone reductase homolog	AT2G29360.1, AT2G29350.1	NAD(P)-binding Rossmann-fold superfamily protein, SAG13 senescence-associated gene 13
Potra003202g20988	1179.35	-0.852939	3.98e-07	ACT domain-containing protein	AT1G16880.1	uridylyltransferase-related
Potra004929g25220	588.924	-0.851486	0.00162113	uncharacterized protein LOC105122005	AT5G02020.1	unknown
Potra000179g00699	1750.36	-0.844617	3.37e-07	uncharacterized protein LOC105137908	AT2G38800.1	Plant calmodulin-binding protein-related
Potra000982g08123	2711.23	-0.84277	2.69e-06	Protein translation factor SUI1 homolog	AT1G54290.1, AT4G27130.1	Translation initiation factor SUI1 family protein
Potra160535g26864	1430.86	-0.842696	0.0039203	uncharacterized protein LOC105131172	AT1G19530.1	unknown
Potra002465g18676	11962.4	-0.841486	2.1e-07	phospholipid hydroperoxide glutathione	AT4G11600.1	ATGPX6,GPX6,LSC803,PHGPX glutathione peroxidase 6
Potra003599g22121	120.268	-0.835768	0.00131452	Heat shock protein	AT5G52640.1	ATHS83,AtHsp90-1,ATHSP90.1,HSP81-1,HSP81.1,HSP83,HSP90.1 heat shock protein 90.1
Potra000519g03476	5513.75	-0.835426	0.00047054	water dikinase, chloroplastic	AT5G26570.1	ATGWD3,OK1,PWD catalytics,carbohydrate kinases,phosphoglucan, water dikinases
Potra004613g25116	83.1117	-0.831871	0.00125799	ACT domain-containing protein	AT1G69040.2	ACR4 ACT domain repeat 4
Potra161687g26952	10572.2	-0.829312	0.008074	Desiccation-related protein	AT2G46140.1	Late embryogenesis abundant protein
Potra166681g27226	2544.93	-0.821113	5.2e-06	Zinc finger protein	AT5G53420.1	CCT motif family protein
Potra000826g06587	536.678	-0.818373	3.65e-06	Spermatogenesis-associated protein 20	AT4G03200.1	catalytics
Potra000418g02135	182.025	-0.814664	0.0015027	Probable aminotransferase TAT2	AT5G53970.1	Tyrosine transaminase family protein
Potra002453g18580	700.243	-0.808571	0.000521246	Hippocampus abundant transcript	AT2G16990.1, AT2G16980.2	Major facilitator superfamily protein
Potra001577g13048	1414.26	-0.807981	1.17e-08	domain-containing protein	AT5G67480.2	ATBT4,BT4 BTB and TAZ domain protein 4
Potra002071g16141	97.6275	-0.802278	0.00424226	conserved unknown protein	AT5G04440.1	Protein of unknown function (DUF1997)
Potra004057g24400	251.342	-0.80137	2.65e-05	INO80 complex subunit D	AT2G31600.1	unknown
Potra000537g03763	501.961	-0.801178	4.71e-05	uncharacterized protein LOC105122122	AT2G26340.2	unknown
Potra000520g03484	894.661	-0.80106	5.94e-06	uncharacterized protein LOC105135540	AT2G01260.1, AT1G15030.1	Protein of unknown function (DUF789)
Potra001053g09011	140.159	-0.799825	0.00193548	Outer envelope protein	AT1G08980.1	AMI1,ATAMI1,ATTOC64-I,TOC64-I amidase 1
Potra000533g03724	1193.82	-0.799191	1.37e-06	Methylmalonate-semialdehyde dehydrogenase , mitochondrial	AT2G14170.1	ALDH6B2 aldehyde dehydrogenase 6B2
Potra161668g26951	2526.43	-0.79846	0.00057118	related protein PCC3	AT4G21020.1	Late embryogenesis abundant protein (LEA) family protein
Potra002204g16969	72.2524	-0.794945	0.00982942	uncharacterized protein LOC105135557	AT3G13130.1	unknown
Potra000880g07104	2342.91	-0.794307	1.15e-11	protein subunit beta	AT1G71790.1	Subunits of heterodimeric actin filament capping protein Capz superfamily
Potra001344g11548	1247.95	-0.77992	0.000851352	uncharacterized protein LOC105139223	AT5G16550.1	unknown
Potra176469g27887	2475.15	-0.777406	0.000537256	K(+)-stimulated	AT1G15690.1	ATAVP3,AtVHP1,1,AVP-3,AVP1 Inorganic H pyrophosphatase family protein
Potra001772g14414	1515.49	-0.777051	3.12e-05	Squamosa promoter-binding-like protein	AT5G43270.2	SPL2 squamosa promoter binding protein-like 2
Potra001110g09734	736.075	-0.775273	2.67e-06	uncharacterized protein LOC105125821	AT5G13970.1	unknown
Potra000412g02032	961.417	-0.774764	3.68e-05	ACT domain-containing protein	AT2G36840.1	ACT-like superfamily protein
Potra000575g04276	2812.89	-0.768145	8.5e-05	Phosphomethylpyrimidine synthase, chloroplastic	AT2G29630.2	PY,THIC thiaminC
Potra002358g17986	664.378	-0.76786	3.69e-06	E3 ubiquitin-protein ligase	AT3G08505.2	zinc finger (CCCH-type/C3HC4-type RING finger) family protein
Potra003998g24075	1295.98	-0.765601	0.000618482	Uncharacterized membrane protein	AT5G35460.1	unknown
Potra000900g07305	4810.94	-0.7648	0.00229215	Beta-amylase 1, chloroplastic	AT3G23920.1	BAM1,BMY7,TR-BAMY beta-amylase 1
Potra001232g10600	5648.12	-0.761104	9.86e-07	DEHYDRATION-INDUCED 19	AT3G05700.1	Drought-responsive family protein
Potra000457g02636	98.9889	-0.759771	0.00190024	protein LOC105649415 isoform	AT1G61667.1	Protein of unknown function, DUF538
Potra004131g24567	604.822	-0.757624	2.41e-07	uncharacterized protein LOC100241456 isoform	AT4G09970.1	unknown
Potra002319g31769	279.601	-0.755619	0.00572141	QUALITY PROTEIN: uncharacterized protein LOC105108380	AT3G27030.1	unknown
Potra000565g04133	125.902	-0.750759	0.00136332	uncharacterized protein LOC105113718	AT1G48780.1	unknown
Potra003572g22059	1627.85	-0.748192	0.00125314	Ethylene-responsive transcription	AT5G11590.1	TINY2 Integrase-type DNA-binding superfamily protein
Potra000853g06908	89.6131	-0.741087	0.00694717	uncharacterized protein LOC105140378	AT4G03420.1	Protein of unknown function (DUF789)
Potra002860g20167	319.771	-0.737746	0.000234092	like protease SBT3	AT1G71950.1	Proteinase inhibitor, propeptide
Potra003625g22203	3714.58	-0.734734	9.23e-05	1-phosphate adenylyltransferase large subunit	AT4G39210.1	APL3 Glucose-1-phosphate adenylyltransferase family protein
Potra002154g16662	8831.35	-0.733257	0.00457451	Defensin-like protein	AT5G63660.1	LCR74,PDF2.5 Scorpion toxin-like knottin superfamily protein
Potra000833g06683	174.473	-0.732834	0.00901281	molecular chaperone regulator	AT5G07220.1	ATBAG3,BAG3 BCL-2-associated athanogene 3
Potra002888g20235	1594.23	-0.730409	0.00249132	synthase A catalytic	AT5G64740.1, AT2G21770.1	CESA6,E112,IXR2,PRC1 cellulose synthase 6, CESA09,CESA9 cellulose synthase A9
Potra000915g07418	1332.99	-0.730041	1.03e-05	ACID-INSENSITIVE 5	AT4G34000.1	ABF3,DPBF5 abscisic acid responsive elements-binding factor 3
Potra000523g03549	591.024	-0.727957	0.00296635	uncharacterized protein LOC105113657	AT5G44670.1	Domain of unknown function (DUF23)
Potra002408g18322	306.953	-0.725224	3.8e-05	uncharacterized protein LOC105122588	AT5G35320.1	unknown
Potra002369g18048	348.663	-0.723632	0.00343626	Protein phosphatase 2C	AT2G29380.1, AT4G26080.1	HAI3 highly ABA-induced PP2C gene 3, ABI1,AtABI1 Protein phosphatase 2C family protein
Potra000645g04937	382.936	-0.720193	4.42e-05	Transcription factor BIM2	AT1G69010.1, AT5G38860.1	BIM2 BES1-interacting Myc-like protein 2, BIM3 BES1-interacting Myc-like protein 3
Potra003732g22618	3186.8	-0.71888	0.000976653	uncharacterized protein LOC105120596	AT5G67265.1	unknown
Potra003493g21821	567.094	-0.716729	0.00553242	Uncharacterized protein At3g61260	AT5G23750.1	Remorin family protein
Potra000938g07667	313.79	-0.715975	4.22e-06	3-pyruvate monooxygenase	AT2G33230.1, AT5G25620.2	YUC7 YUCCA 7, YUC6 Flavin-binding monooxygenase family protein
Potra000941g07702	1079.88	-0.714584	4.8e-06	2-phosphoglycerate kinase	AT5G61450.1	P-loop containing nucleoside triphosphate hydrolases superfamily protein
Potra001854g14851	128.77	-0.713457	0.00222974	Protein EMSY-LIKE	AT4G32440.2	Plant Tudor-like RNA-binding protein
Potra000862g06971	3300.46	-0.712746	1.08e-07	synthase 1, chloroplastic	AT3G11670.1	DGD1 UDP-Glycosyltransferase superfamily protein
Potra002449g18553	3234.94	-0.709684	0.000167192	Glycogen debranching enzyme	AT4G09020.1	ATISA3,ISA3 isoamylase 3
Potra000729g33252	29121.8	-0.708512	3.24e-08	3-oxo-Delta	AT4G24220.1	AWI31,VEP1 NAD(P)-binding Rossmann-fold superfamily protein
Potra001089g09474	219.949	-0.707711	0.00491592	SH3 domain-containing	AT4G34660.1, AT1G31440.1	SH3 domain-containing protein
Potra002159g16678	148.983	-0.707643	0.000290155	lysine N-methyltransferase	AT3G55080.1	SET domain-containing protein
Potra003895g23389	270.856	-0.705704	0.00125799	Chaperone protein DnaJ	AT4G13830.2	J20 DNAJ-like 20
Potra000524g03569	206.325	-0.703744	0.00866355	uncharacterized protein LOC105108056	AT1G45688.1	unknown
Potra003804g22917	5094.02	-0.70171	0.000143428	component response regulator	AT5G24470.1	APRR5,PRR5 pseudo-response regulator 5
Potra001614g13297	2389.25	-0.701562	0.0001896	Alpha/beta-Hydrolases superfamily protein	AT5G22460.1	alpha/beta-Hydrolases superfamily protein
Potra002139g16569	714.981	-0.700711	0.000160705	Squamosa promoter-binding-like protein	AT1G69170.1	Squamosa promoter-binding protein-like (SBP domain) transcription factor family protein
Potra000395g01830	160.764	-0.70049	0.00300132	uncharacterized protein LOC105131696 isoform	AT4G25170.2	Uncharacterised conserved protein (UCP012943)
Potra004008g34923	287.031	-0.70025	1.63e-05	Protein Iojap, chloroplastic	AT3G12930.1	Lojap-related protein
Potra176004g27852	4284.17	-0.698079	0.000203786	7 family protein	AT2G17840.1	ERD7 Senescence/dehydration-associated protein-related
Potra195459g29044	727.258	-0.696823	0.00497614	bZIP transcription factor 27	AT4G35900.1	atbzip14,FD,FD-1 Basic-leucine zipper (bZIP) transcription factor family protein
Potra000673g05213	204.805	-0.69549	0.00482902	ATP-dependent DNA	AT2G01440.1	DEAD/DEAH box RNA helicase family protein
Potra000311g01112	7981.05	-0.693944	0.00248111	Calcium-transporting ATPase	AT5G57110.1, AT4G29900.1	ACA8,AT-ACA8 autoinhibited Ca2+ -ATPase, isoform 8, ACA10,ATACA10,CIF1 autoinhibited Ca(2+)-ATPase 10
Potra001885g15015	11049.4	-0.693704	0.00268266	wall protein gp1	AT5G15780.1	Pollen Ole e 1 allergen and extensin family protein
Potra001149g10012	483.624	-0.692487	0.00232339	BTB/POZ domain-containing	AT5G55000.2	FIP2 potassium channel tetramerisation domain-containing protein / pentapeptide repeat-containing protein
Potra000669g05184	405.143	-0.691238	3.72e-08	Ethylene-responsive transcription	AT2G41710.3	Integrase-type DNA-binding superfamily protein
Potra000820g06543	603.148	-0.688886	0.000161774	chaperone for superoxide dismutase	AT1G12520.1	ATCCS,CCS copper chaperone for SOD1
Potra000325g01142	179.24	-0.688706	0.00044278	protein LOC105789406 isoform	AT4G19140.1	unknown
Potra001501g12516	155.001	-0.686381	0.00934453	Putative nuclear RNA export factor SDE5	AT3G15390.1	SDE5 silencing defective 5
Potra000526g03594	192.489	-0.685641	0.00610207	Protein STRUBBELIG-RECEPTOR	AT4G22130.1	SRF8 STRUBBELIG-receptor family 8
Potra003394g21545	313.483	-0.682617	0.00774912	PGR5-like protein	AT5G59400.2	unknown
Potra000526g03606	10095.7	-0.680584	0.000746442	lipid-associated protein	AT4G22240.1	Plastid-lipid associated protein PAP / fibrillin family protein
Potra002277g17456	827.45	-0.679074	0.000705582	Splicing factor U2AF	AT5G42820.2	ATU2AF35B,U2AF35B Zinc finger C-x8-C-x5-C-x3-H type family protein
Potra001270g10970	1449.7	-0.677267	0.000115897	Vacuolar-processing enzyme	AT1G62710.1	BETA-VPE,BETAVPE beta vacuolar processing enzyme
Potra002306g17593	1940.09	-0.672017	0.00502838	Catalase isozyme 1	AT4G35090.1	CAT2 catalase 2
Potra002572g19352	1613.19	-0.671685	3.82e-05	uncharacterized protein LOC8268106	AT1G66330.1	senescence-associated family protein
Potra000739g34989	9044.47	-0.670639	0.00803236		AT1G61420.1	S-locus lectin protein kinase family protein
Potra000870g07007	407.946	-0.670235	0.000133657	Serine/threonine-protein	AT5G55260.1	PPX-2,PPX2 protein phosphatase X 2
Potra001471g12331	2302.06	-0.670228	0.00643234	12.5 kDa protein	AT1G56220.3	Dormancy/auxin associated family protein
Potra002373g18082	213.074	-0.668683	0.00106682	protein LOC105137175 isoform	AT1G21000.1	PLATZ transcription factor family protein
Potra000803g06379	1481.13	-0.668511	0.00307858	uncharacterized protein LOC105131064	AT2G29670.1	Tetratricopeptide repeat (TPR)-like superfamily protein
Potra000507g03309	641.791	-0.666888	5.82e-06	uncharacterized protein LOC105114982	AT4G28025.1	unknown
Potra001426g12054	168.033	-0.665742	0.00741731	repeat-containing protein	AT5G55840.1	Pentatricopeptide repeat (PPR) superfamily protein
Potra001703g13894	359.035	-0.665305	0.00424793	polymerase III transcription	AT5G13240.1	transcription regulators
Potra164945g27196	2119.49	-0.662481	1.43e-06	E3 ubiquitin-protein ligase	AT4G03510.1	ATRMA1,RMA1 RING membrane-anchor 1
Potra003998g24070	1629.79	-0.662025	0.0004579	Nuclear transcription factor	AT1G72830.2	ATHAP2C,HAP2C,NF-YA3 nuclear factor Y, subunit A3
Potra001572g13015	2083.91	-0.661784	1.3e-05	Pullulanase 1, chloroplastic	AT5G04360.1	ATLDA,ATPU1,LDA,PU1 limit dextrinase
Potra002685g19750	217.826	-0.660883	0.000532073	GTPase activating protein	AT4G05330.1, AT4G21160.1	AGD13 ARF-GAP domain 13, AGD12,ZAC Calcium-dependent ARF-type GTPase activating protein family
Potra001044g08845	809.065	-0.660841	0.00288748	Universal stress protein	AT3G62550.1	Adenine nucleotide alpha hydrolases-like superfamily protein
Potra001093g09513	391.102	-0.659981	0.000234867	Protein REVEILLE 6	AT4G01280.2, AT5G52660.2	Homeodomain-like superfamily protein
Potra002412g18341	4191.91	-0.659125	1.71e-07	Phosphoglucan phosphatase DSP4	AT3G52180.1	ATPTPKIS1,ATSEX4,DSP4,SEX4 dual specificity protein phosphatase (DsPTP1) family protein
Potra001628g13402	187.869	-0.658818	0.000281686	Lipid phosphate phosphatase	AT3G02600.1	ATLPP3,LPP3 lipid phosphate phosphatase 3
Potra003374g21483	5431.15	-0.65752	1.43e-05	Endo-1,3;1,4-beta-D-glucanase	AT3G23600.1	alpha/beta-Hydrolases superfamily protein
Potra000285g01047	288.367	-0.656611	0.000576229	of subcomplex B 2	AT1G64770.3	NDF2,NDH45 NDH-dependent cyclic electron flow 1
Potra003767g22763	999.267	-0.656554	2.85e-05	E3 ubiquitin-protein ligase	AT1G26800.1	RING/U-box superfamily protein
Potra003837g23062	85.9736	-0.656191	0.00982942	uncharacterized protein LOC105111982 isoform	AT1G08390.1	unknown
Potra002459g18639	362.807	-0.65557	0.0023117	abhydrolase domain-containing protein	AT3G62860.1	alpha/beta-Hydrolases superfamily protein
Potra005986g25532	688.107	-0.65477	0.00316959	finger family protein	AT3G02790.1	zinc finger (C2H2 type) family protein
Potra000618g04693	142.228	-0.654631	0.00599329	Protein RFT1 homolog	AT5G07630.1	lipid transporters
Potra163512g27098	682.534	-0.654614	0.00685933	endoplasmic reticulum membrane protein	AT1G18720.1	Protein of unknown function (DUF962)
Potra001219g10533	635.466	-0.653886	5.63e-06	PITH domain-containing	AT2G25950.1	Protein of unknown function (DUF1000)
Potra003923g23540	10091.5	-0.653623	0.000530733	isozyme, chloroplastic/amyloplastic	AT3G29320.1	Glycosyl transferase, family 35
Potra002985g20463	342.162	-0.653424	0.00103903	Puromycin-sensitive aminopeptidase	AT4G33090.1	APM1,ATAPM1 aminopeptidase M1
Potra000075g00269	137.465	-0.650077	0.00214823	mini-ribonuclease 3-like	AT1G55140.1	Ribonuclease III family protein
Potra002402g18276	640.491	-0.649208	0.000450931	Uncharacterized protein At1g04910	AT1G22460.1	O-fucosyltransferase family protein
Potra000269g01014	705.414	-0.644287	0.000156839	E3 ubiquitin-protein ligase	AT5G14420.1, AT1G67800.2	RGLG2 RING domain ligase2, Copine (Calcium-dependent phospholipid-binding protein) family
Potra000585g04366	893.075	-0.644014	0.00165283	polymerase delta subunit	AT1G09815.1	POLD4 polymerase delta 4
Potra001275g11025	232.637	-0.640652	0.000293469	F-box protein	AT1G12710.1	AtPP2-A12,PP2-A12 phloem protein 2-A12
Potra000892g07209	352.573	-0.639996	0.00174608	domain-containing protein	AT1G05270.1	TraB family protein
Potra001203g10378	2711.04	-0.639311	3.68e-05	Phospholipid hydroperoxide glutathione	AT2G25080.1	ATGPX1,GPX1 glutathione peroxidase 1
Potra002313g17641	2060.22	-0.638591	0.00451471	Histone H1.2	AT2G18050.1	HIS1-3 histone H1-3
Potra194271g28943	1169.54	-0.637926	0.00593791	Putative lipase YOR059C	AT1G29120.5	Hydrolase-like protein family
Potra002138g16553	655.819	-0.63764	0.00345405	Equilibrative nucleotide transporter	AT4G05120.1	ATENT3,ENT3,FUR1 Major facilitator superfamily protein
Potra000482g02963	752.506	-0.636172	6.25e-05	Leucine aminopeptidase 2, chloroplastic	AT4G30920.1	Cytosol aminopeptidase family protein
Potra148955g26638	5413.41	-0.63535	0.00135167	conjugating enzyme E2	AT3G08690.1	ATUBC11,UBC11 ubiquitin-conjugating enzyme 11
Potra000990g08192	394.471	-0.634509	1.78e-05	protein LOC8264969 isoform	AT5G48830.2	unknown
Potra002063g16094	281.356	-0.634068	0.000692965	Auxin response factor	AT4G30080.1	ARF16 auxin response factor 16
Potra160416g26856	260.586	-0.631938	0.00026446	acetyltransferase At1g77540-like	AT1G21770.1	Acyl-CoA N-acyltransferases (NAT) superfamily protein
Potra002306g17588	5465.71	-0.631919	0.00489944	4-alpha-glucan	AT5G03650.1, AT2G36390.1	SBE2.2 starch branching enzyme 2.2, BE3,SBE2.1 starch branching enzyme 2.1
Potra000436g02370	412.615	-0.631483	0.00028412	uncharacterized protein LOC105120987	AT5G35320.1	unknown
Potra000166g00616	727.963	-0.630779	0.000476351	coil domain-containing protein 136	AT3G45900.1	Ribonuclease P protein subunit P38-related
Potra000651g05016	2185.57	-0.62858	1.65e-06	A20 and AN1 domain-containing stress-associated protein	AT1G51200.1	A20/AN1-like zinc finger family protein
Potra001711g13928	842.015	-0.628311	0.00161544	Ribosomal protein S14	AT2G34520.1	RPS14 mitochondrial ribosomal protein S14
Potra001699g13882	609.68	-0.627858	0.00144232	Pathogenesis-related homeodomain protein	AT4G29940.1	PRHA pathogenesis related homeodomain protein A
Potra166880g27235	382.875	-0.627823	7.7e-06	Calcineurin subunit B	AT3G18430.1	Calcium-binding EF-hand family protein
Potra002047g15991	215.809	-0.627315	0.00306763	protein LOC105122325 isoform	AT5G11470.1	bromo-adjacent homology (BAH) domain-containing protein
Potra000719g05628	399.568	-0.626288	0.000354873	uncharacterized protein LOC105108056	AT1G45688.1	unknown
Potra001115g09798	6020.08	-0.625476	9.02e-05	Probable lactoylglutathione lyase	AT1G11840.6	ATGLX1,GLX1 glyoxalase I homolog
Potra001903g15116	382.129	-0.6249	0.00114752	uncharacterized protein LOC105111776	AT3G61700.2	Plant protein 1589 of unknown function
Potra002983g20458	992.378	-0.622721	7.32e-05	Cleavage and polyadenylation specificity factor	AT4G29820.1	ATCFIM-25,CFIM-25 homolog of CFIM-25
Potra001739g14166	642.79	-0.622623	0.0054908	dependent 6-phosphofructokinase	AT5G61580.1	PFK4 phosphofructokinase 4
Potra000964g07926	651.686	-0.620807	4.41e-05	repeat-binding protein	AT1G72650.2	TRFL6 TRF-like 6
Potra000738g05815	138.247	-0.620176	0.00380556	B3 domain-containing	AT3G26790.1	FUS3 AP2/B3-like transcriptional factor family protein
Potra006031g25541	449.083	-0.619727	0.000568905	uncharacterized protein LOC103497980 isoform	AT2G44970.1	alpha/beta-Hydrolases superfamily protein
Potra000850g06865	1001.29	-0.618666	0.00138854	Protein REVEILLE 7	AT1G18330.2	EPR1,RVE7 Homeodomain-like superfamily protein
Potra000542g03821	2012.81	-0.618644	0.000659192	Cysteine proteinase inhibitor	AT3G12490.2	ATCYS6,ATCYSB,CYSB cystatin B
Potra000175g00657	2080.37	-0.618607	0.00114699	Peroxiredoxin-2E, chloroplastic	AT1G65980.1	TPX1 thioredoxin-dependent peroxidase 1
Potra000808g06419	706.497	-0.618563	2.1e-06	Protein MEF2BNB homolog	AT2G39170.1	unknown
Potra002409g18326	1152.23	-0.618395	1.46e-06	Nuclear transcription factor	AT5G12840.1	ATHAP2A,EMB2220,HAP2A,NF-YA1 nuclear factor Y, subunit A1
Potra002303g17572	587.426	-0.61698	0.00369548	Adagio-like protein	AT1G68050.1	ADO3,FKF1 flavin-binding, kelch repeat, f box 1
Potra001665g13687	1124.84	-0.616849	0.000434027	Ubiquinone biosynthesis monooxygenase	AT3G24200.2	FAD/NAD(P)-binding oxidoreductase family protein
Potra003058g20645	940.88	-0.616656	0.000825251	coilin-like isoform	AT1G13030.1	sphere organelles protein-related
Potra002089g16272	315.705	-0.616479	0.0053041	uncharacterized protein LOC105121779 isoform	AT3G10030.1	aspartate/glutamate/uridylate kinase family protein
Potra000353g01324	490.827	-0.615245	0.00708379	subfamily B member	AT2G25560.1	DNAJ heat shock N-terminal domain-containing protein
Potra001190g10302	604.663	-0.614512	9.31e-05	Nuclear transcription factor	AT1G72830.2	ATHAP2C,HAP2C,NF-YA3 nuclear factor Y, subunit A3
Potra000297g01083	966.62	-0.614271	5.35e-05	E3 ubiquitin-protein ligase	AT2G40830.2	RHC1A RING-H2 finger C1A
Potra001006g08370	283.56	-0.612932	0.00628708	Probable transporter MCH1	AT1G74780.1	Nodulin-like / Major Facilitator Superfamily protein
Potra001407g11944	1907.02	-0.611941	5.23e-06	Extended synaptotagmin-1	AT1G20080.1	ATSYTB,NTMC2T1.2,NTMC2TYPE1.2,SYT2,SYTB Calcium-dependent lipid-binding (CaLB domain) family protein
Potra003218g21038	1440.23	-0.611717	0.000976653	stone-like isoform	AT2G47115.1	unknown
Potra001605g13235	290.45	-0.611549	0.00125357	arginine-rich SC35-like splicing	AT1G55310.3	ATSCL33,SCL33,SR33 SC35-like splicing factor 33
Potra001845g14806	165.033	-0.611167	0.00252821	uncharacterized protein LOC105131352	AT5G21280.1	hydroxyproline-rich glycoprotein family protein
Potra001493g12475	861.688	-0.611131	0.0004579	Mediator of RNA polymerase	AT1G25540.1	PFT1 phytochrome and flowering time regulatory protein (PFT1)
Potra001140g09968	732.919	-0.610787	3.17e-05	Nuclear transcription factor	AT4G14540.1	NF-YB3 nuclear factor Y, subunit B3
Potra001050g08938	1057.42	-0.610614	6.39e-08	Protein DA1-related	AT4G36860.1	DAR1 LIM domain-containing protein
Potra180305g28089	631.241	-0.610337	0.00172836	BTB/POZ domain-containing	AT2G30600.5	BTB/POZ domain-containing protein
Potra001027g08611	968.425	-0.608831	0.00719951	Subtilisin-like protease	AT4G20430.1	Subtilase family protein
Potra001857g14868	971.981	-0.608601	6.14e-05	Nucleobase-ascorbate transporter	AT4G38050.1	Xanthine/uracil permease family protein
Potra002678g19729	269.856	-0.608157	0.00544059	Glutamate dehydrogenase 1	AT5G18170.1	GDH1 glutamate dehydrogenase 1
Potra001415g12004	369.385	-0.607831	0.00230403	1-acyl-sn-glycerol-3	AT1G75020.1	LPAT4 lysophosphatidyl acyltransferase 4
Potra002803g20008	1223.56	-0.603606	0.00057118	Transcription factor YY2	AT4G06634.1	zinc finger (C2H2 type) family protein
Potra002580g19395	466.594	-0.603449	0.00496228	CBL-interacting protein kinase	AT5G58380.1	CIPK10,PKS2,SIP1,SNRK3.8 SOS3-interacting protein 1
Potra000179g00695	1087.56	-0.603396	0.00159995	Disease resistance protein	AT3G14470.1	NB-ARC domain-containing disease resistance protein
Potra003585g22094	819.535	-0.602899	1.71e-07	growth factor-regulated	AT5G63640.1	ENTH/VHS/GAT family protein
Potra000298g01085	2129.02	-0.598917	0.00023412	Two pore calcium channel protein	AT4G03560.1	ATCCH1,ATTPC1,FOU2,TPC1 two-pore channel 1
Potra002201g16956	183.262	-0.598862	0.00364548	box only protein	AT1G27340.1	Galactose oxidase/kelch repeat superfamily protein
Potra000178g00694	3435.34	-0.597203	0.00019535	uncharacterized protein LOC105132669 isoform	AT2G24100.1	unknown
Potra000290g01059	823.282	-0.596904	0.00197382	uncharacterized protein LOC105115762 isoform	AT1G33490.1	unknown
Potra001981g15596	2258.32	-0.596468	0.00761508	Serine carboxypeptidase-like	AT3G10410.1	CPY,SCPL49 SERINE CARBOXYPEPTIDASE-LIKE 49
Potra000177g00678	858.545	-0.595196	0.00287365	Epoxide hydrolase 2	AT3G51000.1, AT4G02340.1	alpha/beta-Hydrolases superfamily protein
Potra001403g11915	617.57	-0.59495	0.00224889	Filament-like plant	AT2G23360.1	Plant protein of unknown function (DUF869)
Potra000499g03208	251.427	-0.593995	0.00787484	protein LOC105135712 isoform	AT1G64260.1	MuDR family transposase
Potra000967g07952	373.671	-0.59375	1.01e-06	phosphate oxidase family	AT2G04690.1	Pyridoxamine 5'-phosphate oxidase family protein
Potra001256g10811	1001.27	-0.593518	0.000298375	Heme-binding protein	AT1G17100.1	SOUL heme-binding family protein
Potra003285g21236	1566.64	-0.593504	0.00316597	Protein RETICULATA-RELATED	AT3G08640.1	Protein of unknown function (DUF3411)
Potra003241g21111	219.91	-0.591968	0.00355965	box-binding factor	AT2G46270.1	GBF3 G-box binding factor 3
Potra002438g18493	383.732	-0.591471	0.000512649	uncharacterized protein LOC105123863	AT5G10010.1	unknown
Potra003767g35391	276.08	-0.588661	0.00176037	50S ribosomal protein L18	AT1G14205.1	Ribosomal L18p/L5e family protein
Potra001912g15171	906.053	-0.586422	6.08e-07	CSC1-like protein	AT1G69450.1	Early-responsive to dehydration stress protein (ERD4)
Potra001225g10548	2273.36	-0.586352	2.12e-09	3-oxoacyl- synthase	AT1G74960.2	ATKAS2,FAB1,KAS2 fatty acid biosynthesis 1
Potra003827g23015	1010.46	-0.586328	0.000659192	Serine--glyoxylate aminotransferase	AT2G13360.1	AGT,AGT1,SGAT alanine:glyoxylate aminotransferase
Potra001174g10170	1588.62	-0.584718	6.72e-05	Cysteine proteinase inhibitor	AT3G12490.2	ATCYS6,ATCYSB,CYSB cystatin B
Potra003796g22888	352.244	-0.583762	0.00332758	AMSH-like ubiquitin	AT1G10600.1	AMSH2 associated molecule with the SH3 domain of STAM 2
Potra000481g02951	860.778	-0.583355	0.00404177	VASCULAR ASSOCIATED DEATH 1, chloroplastic	AT1G02120.1	VAD1 GRAM domain family protein
Potra001123g09906	835.112	-0.580093	0.00074	Rab GTPase-activating protein	AT5G15930.1, AT3G02460.1	PAM1 plant adhesion molecule 1, Ypt/Rab-GAP domain of gyp1p superfamily protein
Potra002072g16156	374.483	-0.579785	0.00136002	Transcription factor PIL1	AT2G46970.1, AT1G09530.1, AT3G62090.2	PIL1 phytochrome interacting factor 3-like 1, PAP3,PIF3,POC1 phytochrome interacting factor 3, PIF6,PIL2 phytochrome interacting factor 3-like 2
Potra001542g12787	8078.35	-0.579162	0.00685592	Histone H1.2	AT2G18050.1	HIS1-3 histone H1-3
Potra002483g18770	542.526	-0.57887	1.78e-05	Magnesium transporter MRS2	AT3G19640.1	MGT4,MRS2-3 magnesium transporter 4
Potra001039g08775	301.84	-0.578242	0.00797518	Uncharacterized protein PAM68-like	AT5G52780.1	Protein of unknown function (DUF3464)
Potra003648g22283	235.76	-0.578202	0.00880128	Histidinol dehydrogenase, chloroplastic	AT5G63890.2	ATHDH,HDH,HISN8 histidinol dehydrogenase
Potra001682g13765	441.2	-0.578172	0.000216723	Scaffold attachment factor	AT1G07350.1	RNA-binding (RRM/RBD/RNP motifs) family protein
Potra001042g08798	1098.34	-0.577442	0.00162719	Linoleate 13S-lipoxygenase	AT1G67560.1	PLAT/LH2 domain-containing lipoxygenase family protein
Potra001529g12708	171.054	-0.577376	0.0021852	uncharacterized protein LOC105132707 isoform	AT5G07900.1	Mitochondrial transcription termination factor family protein
Potra001056g09042	354.62	-0.576523	0.00191815	3-bisphosphoglycerate-independent phosphoglycerate mutase	AT3G30841.1	Cofactor-independent phosphoglycerate mutase
Potra000493g03142	1449.39	-0.574287	0.000757663	Probable 2-oxoglutarate	AT3G50210.1	2-oxoglutarate (2OG) and Fe(II)-dependent oxygenase superfamily protein
Potra001908g15145	155.437	-0.574119	0.00155531	Ribose-5-phosphate isomerase	AT1G71100.1, AT3G04790.1	RSW10 Ribose 5-phosphate isomerase, type A protein, Ribose 5-phosphate isomerase, type A protein
Potra001644g13486	1136.73	-0.572245	0.00119598	Uncharacterized protein At3g27210	AT3G01860.1	unknown
Potra003757g22715	545.515	-0.571645	0.00022338	Nuclear transcription factor	AT2G37060.1	NF-YB8 nuclear factor Y, subunit B8
Potra189302g28673	10551.7	-0.571581	0.00373499	pore protein 16	AT2G28900.1	ATOEP16-1,ATOEP16-L,OEP16,OEP16-1 outer plastid envelope protein 16-1
Potra009484g26369	367.239	-0.571577	2.21e-05	Receptor-like protein	AT3G26700.1	Protein kinase superfamily protein
Potra000704g05502	889.361	-0.570936	0.00363062	Nuclear pore complex protein	AT2G41620.1	Nucleoporin interacting component (Nup93/Nic96-like) family protein
Potra000492g03119	4342.57	-0.570869	3.88e-05	conjugating enzyme E2	AT5G53300.1, AT5G41700.4	UBC10 ubiquitin-conjugating enzyme 10, ATUBC8,UBC8 ubiquitin conjugating enzyme 8
Potra001116g09813	1742.6	-0.570461	0.00430793	Probable calcium-binding	AT3G10300.3	Calcium-binding EF-hand family protein
Potra004224g24704	434.015	-0.569657	0.000532073	uncharacterized protein LOC105128482	AT4G19390.1	Uncharacterised protein family (UPF0114)
Potra001265g10942	292.297	-0.568942	0.00831171	F-box protein	AT1G12710.1	AtPP2-A12,PP2-A12 phloem protein 2-A12
Potra002042g15963	478.971	-0.568627	2.79e-10	initiation factor eIF-2B subunit	AT3G07300.3	NagB/RpiA/CoA transferase-like superfamily protein
Potra000640g04888	330.481	-0.568499	0.00355588	Chloroplastic group IIB	AT5G38290.2	Peptidyl-tRNA hydrolase family protein
Potra000142g00498	403.108	-0.568073	0.000301331	uncharacterized protein LOC105133901	AT5G37360.1	unknown
Potra001444g12159	1343.15	-0.567562	5.05e-07	Transcription factor bHLH122	AT1G51140.1, AT2G42280.1	basic helix-loop-helix (bHLH) DNA-binding superfamily protein
Potra002343g17899	1142.16	-0.56541	5.6e-05	EXECUTER 2, chloroplastic	AT1G27510.1	Protein of unknown function (DUF3506)
Potra001057g09064	750.88	-0.565042	0.00161267	Reticulon-like protein	AT3G10260.3	Reticulon family protein
Potra001368g11701	2286.05	-0.563361	0.000115897	uncharacterized protein LOC105135074	AT2G46420.1	Plant protein 1589 of unknown function
Potra001983g15609	394.811	-0.562959	0.000161519	Upstream activation factor subunit	AT1G49520.1, AT3G19080.1	SWIB complex BAF60b domain-containing protein
Potra001504g12538	310.212	-0.560825	5.33e-05	repeat-containing protein	AT4G00090.1	Transducin/WD40 repeat-like superfamily protein
Potra003604g22150	618.245	-0.560761	0.0086798	thioredoxin reductase, variable	AT5G08410.1	FTRA2 ferredoxin/thioredoxin reductase subunit A (variable subunit) 2
Potra002322g17767	571.756	-0.560728	0.00185571	CASP-like protein	AT2G35760.1	Uncharacterised protein family (UPF0497)
Potra001637g13457	1497.08	-0.560703	0.00145882	Binding partner of ACD11	AT1G14340.1	RNA-binding (RRM/RBD/RNP motifs) family protein
Potra001269g10956	656.607	-0.560312	0.000127041	Probable proteasome inhibitor	AT3G53970.1	proteasome inhibitor-related
Potra000138g00471	331.774	-0.560222	0.0027754	ketoglutarate-dependent dioxygenase alkB	AT4G20350.2	oxidoreductases
Potra006671g25743	235.051	-0.559866	0.00353842	uncharacterized protein LOC105125699	AT3G07440.1, AT5G48530.1	unknown
Potra001274g11010	2000.81	-0.558657	0.00537511	Cysteine proteinase inhibitor	AT3G12490.2, AT2G40880.1	ATCYS6,ATCYSB,CYSB cystatin B, ATCYSA,CYSA,FL3-27 cystatin A
Potra002386g18170	300.32	-0.557791	0.0029259	Copper transport protein 86	AT4G00231.1	MEE50 ARM repeat superfamily protein
Potra181875g28193	367.594	-0.557636	0.00327214	aminocyclopropane-1-carboxylate oxidase homolog	AT1G06620.1	2-oxoglutarate (2OG) and Fe(II)-dependent oxygenase superfamily protein
Potra001733g14102	2437.11	-0.557109	1.75e-05	uncharacterized protein LOC105132731	AT5G06980.4, AT3G12320.1	unknown
Potra002442g18509	636.732	-0.556798	0.00358502	Homeobox protein knotted	AT1G23380.2, AT1G70510.1	KNAT6,KNAT6L,KNAT6S KNOTTED1-like homeobox gene 6, ATK1,KNAT2 KNOTTED-like from Arabidopsis thaliana 2
Potra001117g09834	163.136	-0.554978	0.00540358	Mannan endo-1,4-beta	AT4G28320.1	Glycosyl hydrolase superfamily protein
Potra001251g10774	631.939	-0.554722	0.0012398	Uncharacterized protein At3g49720	AT3G49720.1	unknown
Potra002356g17977	362.433	-0.554587	0.00742939	Uncharacterized protein isoform	AT1G68220.1	Protein of unknown function (DUF1218)
Potra000775g06108	285.173	-0.55233	0.00420626	threonine-protein kinase	AT4G27290.1	S-locus lectin protein kinase family protein
Potra151649g26691	1401.73	-0.551893	0.00397358	protein LOC8271821 isoform	AT1G68490.1	unknown
Potra001790g14533	608.495	-0.551892	0.00248177	Protein translocase subunit SecY	AT2G31530.1	EMB2289,SCY2 SecY protein transport family protein
Potra000520g03478	178.106	-0.5514	0.00792856	Probable sodium/metabolite cotransporter BASS4, chloroplastic	AT3G56160.1	Sodium Bile acid symporter family
Potra001660g13626	909.103	-0.550581	0.000854172	Myosin-binding protein	AT4G13630.1	Protein of unknown function, DUF593
Potra000250g00982	1355.95	-0.550324	0.00331909	Probable aldo-keto reductase	AT1G60710.1	ATB2 NAD(P)-linked oxidoreductase superfamily protein
Potra000417g02122	389.455	-0.549301	2.93e-05	domain-containing protein	AT5G40160.1	EMB139,EMB506 Ankyrin repeat family protein
Potra003601g22143	1843.36	-0.549277	0.000217279	ATP-dependent RNA	AT3G22310.1, AT3G22330.1	ATRH9,PMH1 putative mitochondrial RNA helicase 1, ATRH53,PMH2 putative mitochondrial RNA helicase 2
Potra000464g02735	226.793	-0.548945	0.000318822	Protein NRT1/ PTR	AT3G53960.1, AT2G37900.1	Major facilitator superfamily protein
Potra003546g21983	179.707	-0.548472	0.00201205	Solute carrier family 25	AT4G27940.1	ATMTM1,MTM1 manganese tracking factor for mitochondrial SOD2
Potra002980g20446	1282.68	-0.54843	0.00174608	Protein phosphatase 2C	AT4G31860.1	Protein phosphatase 2C family protein
Potra002622g19598	311.959	-0.54775	0.00052221	6-phosphate 1	AT5G57330.1	Galactose mutarotase-like superfamily protein
Potra003743g22661	834.156	-0.54762	0.00125765	tRNA (guanine(10)	AT3G26410.1	methyltransferases,nucleic acid binding
Potra000061g00241	2653.64	-0.547592	0.000919659	like protease SBT3	AT1G71950.1	Proteinase inhibitor, propeptide
Potra001239g10645	670.677	-0.547065	0.000115897	Protein CLEC16A homolog	AT3G28430.1	unknown
Potra000002g00018	5712.18	-0.547022	0.00599329	Thiamine thiazole synthase	AT5G54770.1	THI1,THI4,TZ thiazole biosynthetic enzyme, chloroplast (ARA6) (THI1) (THI4)
Potra003046g20617	815.94	-0.546902	2.15e-05	Translocation protein SEC62	AT3G20920.1	translocation protein-related
Potra000513g03394	182.405	-0.546714	0.00369374	Nuclear ribonuclease Z	AT1G74700.1	NUZ,TRZ1 tRNAse Z1
Potra000409g02005	231.945	-0.546252	0.00453661	coil domain-containing	AT5G47090.1	unknown
Potra001656g13600	204.251	-0.546022	0.00245676	ribosylation factor GTPase	AT4G21160.1	AGD12,ZAC Calcium-dependent ARF-type GTPase activating protein family
Potra000896g07267	178.095	-0.545705	0.000431212	uncharacterized protein LOC105130723 isoform	AT2G39170.1	unknown
Potra002304g17573	623.644	-0.545436	0.00838099	hydrolase domain-containing	AT2G41250.1	Haloacid dehalogenase-like hydrolase (HAD) superfamily protein
Potra001246g10693	343.211	-0.545151	0.00120528	INO80 complex subunit D	AT1G05860.1	unknown
Potra003995g24050	993.335	-0.544859	0.000198413	Isocitrate dehydrogenase , mitochondrial	AT5G14590.1	Isocitrate/isopropylmalate dehydrogenase family protein
Potra000950g07792	2721.12	-0.544647	0.00204965	protein LOC105141207 isoform	AT2G16900.1, AT4G35110.3	Arabidopsis phospholipase-like protein (PEARLI 4) family
Potra002369g18049	902.702	-0.544539	0.00403158	cyclase regulatory protein	AT4G23840.1	Leucine-rich repeat (LRR) family protein
Potra171027g27568	4094.38	-0.544416	0.000136161	conserved unknown protein	AT1G19397.1	unknown
Potra000988g33594	4295.97	-0.5442	0.00202808		AT1G19397.1	unknown
Potra003868g23245	3203.93	-0.543515	0.00174415	Nuclear transcription factor	AT5G12840.1	ATHAP2A,EMB2220,HAP2A,NF-YA1 nuclear factor Y, subunit A1
Potra000579g04328	2027.02	-0.542199	0.00363173	E3 ubiquitin-protein ligase	AT1G53190.1, AT3G15070.1	RING/U-box superfamily protein
Potra000781g06153	232.541	-0.541533	0.00125873	Uncharacterized protein At1g04910	AT5G64600.1	O-fucosyltransferase family protein
Potra003580g22075	531.617	-0.540881	9.17e-05	protein LOC105118940 isoform	AT3G05430.1, AT3G29638.1	Tudor/PWWP/MBT superfamily protein, General transcription factor 2-related zinc finger protein
Potra004608g25111	775.925	-0.539866	0.00115013	conserved unknown protein	AT1G20735.1	F-box and associated interaction domains-containing protein
Potra001316g11301	649.967	-0.539439	0.000247009	uncharacterized protein LOC105128100 isoform	AT1G61240.1	Protein of unknown function (DUF707)
Potra000145g00506	2559.94	-0.538625	3.67e-06	Protein DA1-related	AT4G36860.1	DAR1 LIM domain-containing protein
Potra001346g11551	1065.47	-0.538547	0.000118784	ACID-INSENSITIVE 5	AT4G34000.1	ABF3,DPBF5 abscisic acid responsive elements-binding factor 3
Potra004091g24483	532.53	-0.537761	0.00305639	Scaffold attachment factor	AT1G07350.1	RNA-binding (RRM/RBD/RNP motifs) family protein
Potra000093g00312	198.885	-0.537687	0.00239619	Transmembrane protein 184C	AT4G38360.2	LAZ1 Protein of unknown function (DUF300)
Potra000333g01160	1067.69	-0.537538	0.00012006	uncharacterized protein LOC105112220 isoform	AT3G19340.1	Protein of unknown function (DUF3754)
Potra004057g24398	330.118	-0.537114	0.0017927	sialic acid transporter	AT2G43240.1, AT3G59360.1	Nucleotide-sugar transporter family protein, ATUTR6,UTR6 UDP-galactose transporter 6
Potra000710g05558	522.233	-0.536103	0.00441261	Sterol 3-beta	AT1G43620.1	TT15,UGT80B1 UDP-Glycosyltransferase superfamily protein
Potra000857g06936	375.84	-0.535924	0.000203786	uncharacterized protein LOC105130299	AT5G10320.1	unknown
Potra000943g07718	860.468	-0.535141	0.00199317	uncharacterized protein LOC105132086 isoform	AT4G02920.2	unknown
Potra000584g04354	898.142	-0.535076	0.00172059	Calcium-dependent protein	AT1G12580.1	PEPKR1 phosphoenolpyruvate carboxylase-related kinase 1
Potra001697g13862	1694.62	-0.535032	0.00191815	Calcium-binding EF-hand family	AT2G44310.1	Calcium-binding EF-hand family protein
Potra000808g06424	465.574	-0.532999	0.00585165	protein sorting-associated	AT3G54860.2	ATVPS33,VPS33 Sec1/munc18-like (SM) proteins superfamily
Potra002290g17529	807.285	-0.532705	0.00427875	Glutaredoxin-C4, chloroplastic	AT5G63030.1	Thioredoxin superfamily protein
Potra001521g12657	658.47	-0.532389	0.0092337	fimbrin-1-like	AT4G26700.1, AT5G35700.1	ATFIM1,FIM1 fimbrin 1, FIM2 fimbrin-like protein 2
Potra001546g12815	252.845	-0.532084	0.00265679	WAT1-related protein	AT3G28050.1, AT5G40240.2	nodulin MtN21 /EamA-like transporter family protein
Potra000073g00266	299.755	-0.531893	0.00015456	containing protein 1	AT5G06260.1	TLD-domain containing nucleolar protein
Potra003625g22201	510.189	-0.531702	1.01e-07	F-box protein	AT2G16365.1	F-box family protein
Potra000816g06503	612.762	-0.53094	0.00251911	phosphatase 1 regulatory	AT5G19680.1	Leucine-rich repeat (LRR) family protein
Potra001232g10595	1833.48	-0.530221	0.000145166	subfamily B member	AT1G56300.1	Chaperone DnaJ-domain superfamily protein
Potra001256g10807	169.983	-0.529273	0.000979065	domain-containing protein	AT5G63080.1	2-oxoglutarate (2OG) and Fe(II)-dependent oxygenase superfamily protein
Potra002063g16092	290.147	-0.528937	0.0026252	uncharacterized protein LOC105130769	AT5G17530.3	phosphoglucosamine mutase family protein
Potra002478g18742	517.608	-0.528666	0.00918914	Probable galacturonosyltransferase 15	AT3G58790.1	GAUT15 galacturonosyltransferase 15
Potra002092g16283	954.218	-0.527516	0.00301546	uncharacterized protein LOC105122807 isoform	AT4G19160.2	unknown
Potra001208g10460	1315.5	-0.527088	0.00106922	NAD(P)H-ubiquinone	AT4G21490.1	NDB3 NAD(P)H dehydrogenase B3
Potra000545g03871	1782.52	-0.527071	0.00466908	Probable peroxygenase 3	AT4G26740.1	ATPXG1,ATS1,CLO1 seed gene 1
Potra000954g07823	1762.7	-0.526905	0.00073256	La-related protein	AT2G43970.1	RNA-binding protein
Potra003978g23940	630.517	-0.526727	0.000643517	N-carbamoylputrescine amidase	AT2G27450.2	ATNLP1,CPA,NLP1 nitrilase-like protein 1
Potra001851g14845	1794.28	-0.526275	4.11e-05	Uncharacterized hydrolase YugF	AT1G80280.1, AT1G15490.1	alpha/beta-Hydrolases superfamily protein
Potra000566g04160	474.133	-0.526176	0.000999015	Peptide chain release	AT3G62910.1	APG3 Peptide chain release factor 1
Potra000779g06138	391.443	-0.525914	6.54e-05	ATP-dependent RNA	AT3G09720.1	P-loop containing nucleoside triphosphate hydrolases superfamily protein
Potra003969g23843	480.984	-0.525433	1.29e-05	Probable galacturonosyltransferase 3	AT4G38270.1	GAUT3 galacturonosyltransferase 3
Potra000515g03408	409.67	-0.525186	0.00757981	Telomerase-binding protein EST1A	AT1G28260.1	Telomerase activating protein Est1
Potra001411g11974	183.435	-0.524361	0.00454171	uncharacterized protein LOC105136675	AT5G50350.1	unknown
Potra000497g03180	494.911	-0.524343	0.000280822	uncharacterized protein LOC105126179 isoform	AT3G59670.1	unknown
Potra000272g01023	435.614	-0.524025	9.73e-05	Ubiquitin-like-specific	AT1G09730.1	Cysteine proteinases superfamily protein
Potra001301g11189	481.29	-0.523446	0.000429788	Putative protein ABIL2	AT5G24310.1, AT3G49290.1	ABIL3 ABL interactor-like protein 3, ABIL2 ABL interactor-like protein 2
Potra001586g13111	1184.76	-0.522613	0.00500636	2-kinase/fructose-2	AT1G07110.1	ATF2KP,F2KP,FKFBP fructose-2,6-bisphosphatase
Potra000353g01323	561.748	-0.522155	0.00214979	box only protein	AT1G27340.1	Galactose oxidase/kelch repeat superfamily protein
Potra004001g24092	708.255	-0.521666	0.000929797	ABC transporter G family member	AT2G28070.1	ABC-2 type transporter family protein
Potra000458g02656	209.496	-0.521362	0.00322323	Protease HtpX homolog	AT3G27110.1	Peptidase family M48 family protein
Potra001188g10292	347.307	-0.520841	0.00301591	domain-containing protein	AT2G14520.1	CBS domain-containing protein with a domain of unknown function (DUF21)
Potra001850g14839	910.027	-0.518989	6.19e-07	uncharacterized protein LOC105108752	AT2G14910.1	unknown
Potra000443g02467	417.211	-0.518773	0.00122354	threonine protein phosphatase 2A	AT5G44090.1	Calcium-binding EF-hand family protein
Potra000944g07731	402.006	-0.518412	0.00383509	Single-stranded DNA	AT1G14410.1	ATWHY1,PTAC1,WHY1 ssDNA-binding transcriptional regulator
Potra004280g24769	854.104	-0.518319	0.00265112	Protein trichome birefringence	AT5G06700.1	TBR Plant protein of unknown function (DUF828)
Potra003599g22119	1536.09	-0.518195	0.00454171	Protein REVEILLE 6	AT5G52660.2	Homeodomain-like superfamily protein
Potra002547g19189	277.758	-0.517634	0.000854172	Magnesium transporter MRS2	AT2G03620.1	MGT3,MRS2-5 magnesium transporter 3
Potra003827g23017	465.193	-0.517427	5.77e-05	Probable magnesium transporter	AT1G34470.1	Protein of unknown function (DUF803)
Potra001681g13753	8331.67	-0.517282	0.000252171	Glucose-6-phosphate 1-dehydrogenase	AT5G40760.1	G6PD6 glucose-6-phosphate dehydrogenase 6
Potra001717g13978	721.96	-0.514109	0.00747655	Hippocampus abundant transcript	AT2G16980.2, AT2G16990.1	Major facilitator superfamily protein
Potra002175g16769	2306.29	-0.513906	0.000192659	Beta-Amyrin Synthase	AT1G78955.1	CAMS1 camelliol C synthase 1
Potra002083g16241	183.236	-0.512808	0.00277918	factor transporter ATP-binding protein	AT5G14100.1	ATNAP14,NAP14 non-intrinsic ABC protein 14
Potra000908g07359	546.712	-0.511291	0.00117234	Succinate-semialdehyde dehydrogenase	AT1G79440.1	ALDH5F1,SSADH,SSADH1 aldehyde dehydrogenase 5F1
Potra002108g16378	802.623	-0.511052	0.000920082	Calcium-dependent protein	AT5G66210.2, AT2G17890.1	CPK28 calcium-dependent protein kinase 28, CPK16 calcium-dependent protein kinase 16
Potra002217g17070	979.12	-0.510466	0.00352448	6 kDa subunit	AT5G59613.1	unknown
Potra001519g12651	240.609	-0.509638	0.00757981	S-adenosylmethionine-dependent methyltransferase	AT5G38780.1, AT3G44840.1	S-adenosyl-L-methionine-dependent methyltransferases superfamily protein
Potra003651g22306	1078.5	-0.509624	0.00178658	Heme-binding protein	AT1G17100.1	SOUL heme-binding family protein
Potra001297g11164	287.8	-0.508347	0.00198054	SNAP receptor complex member	AT1G15880.1	atgos11,GOS11 golgi snare 11
Potra003342g21402	365.401	-0.50823	0.00338353	Transmembrane protein 45B	AT1G32120.1	unknown
Potra000397g01852	1829.54	-0.508192	0.00351583	Serine/threonine-protein	AT4G03080.1	BSL1 BRI1 suppressor 1 (BSU1)-like 1
Potra001117g09838	3378.17	-0.507686	0.00197382	nodulin-like protein	AT2G32300.1	UCC1 uclacyanin 1
Potra002488g18808	1154.71	-0.507384	0.00132122	Oligouridylate-binding protein	AT1G17370.1	UBP1B oligouridylate binding protein 1B
Potra000849g06863	6457.95	-0.505462	0.0083032	Alpha-amylase isozyme	AT1G69830.1	AMY3,ATAMY3 alpha-amylase-like 3
Potra000527g03636	2835.1	-0.504499	0.000233019	Probable lactoylglutathione lyase	AT1G11840.6	ATGLX1,GLX1 glyoxalase I homolog
Potra005138g25290	835.04	-0.503162	0.000298907	uncharacterized protein YDL057W	AT3G47590.1	alpha/beta-Hydrolases superfamily protein
Potra003275g21199	518.214	-0.502763	0.00189781	calmodulin-dependent protein kinase kinase	AT3G45240.1	ATSNAK2,GRIK1 geminivirus rep interacting kinase 1
Potra002063g16089	367.991	-0.501625	0.00397358	mRNA-decapping enzyme	AT5G13570.2	ATDCP2,DCP2,TDT decapping 2
Potra003177g20904	612.86	-0.501281	0.00132182	Stomatal closure-related actin-binding protein	AT2G26770.1	plectin-related
Potra173170g27632	1568.58	-0.500849	0.000854172	F-box protein	AT1G80110.1	ATPP2-B11,PP2-B11 phloem protein 2-B11

## Sheet: 8-Supplementary Data 8
Supplementary Data 8. Common DEGs in the DML and EBB3 down regulated transgenics.
Gene	Description	ATG
Potri.001G032900	similar to cysteine protease inhibitor. [ORG:Pyrus communis]; [ co-ortholog (1of4) of S10588, CAA11899, AAL85883, AAL85886, T07054, AAA97906, AAA97907, P25973, AAB71505, T07053, ]	AT3G12490.2
Potri.001G035500	similar to S haplotype-specific F-box protein 1. [ORG:Prunus avium]; [ co-ortholog (2of2) of BAD08683, ]	AT4G12560.1
Potri.001G054800		AT1G74110.1
Potri.001G092100		AT2G29380.1
Potri.001G107800	similar to protein P21. [ORG:Glycine max]; [ co-ortholog (6of7) of PC1121, AAB23170, 1906370A, CAC22342, AAF13707, CAA09229, CAB36911, CAE54084, A33176, P25096, ]	AT4G11650.1
Potri.001G130900	similar to expressed protein in Arabidopsis thaliana; [ co-ortholog (1of2) of At4g19140, ]
Potri.001G136200	similar to cellulose synthase-like D1 protein; similar to PtCSLD1. [ORG:Populus tremuloides]; [ co-ortholog (1of3) of AAN32658, ]	AT3G03050.1
Potri.001G149800
Potri.001G186700	similar to Aquaporin TIP2.1 (Tonoplast intrinsic protein 2.1) (Delta-tonoplast intrinsic protein) (Delta-TIP).; [ co-ortholog (1of3) of At3g16240, At1g52180, ]	AT3G16240.1
Potri.001G231100	calcium-binding EF hand family protein; [ ortholog of At2g44310,]
Potri.001G240900	similar to alpha-expansin 1. [ORG:Populus tremula x Populus tremuloides]; [ co-ortholog (1of2) of At2g28950, AAL31477, AAK48848, AAR09168, AAK72877, AAL31476, ]	AT2G39700.1
Potri.001G249600	similar to expressed protein in Arabidopsis thaliana; [ co-ortholog (1of2) of At3g47070, ]
Potri.001G252900	similar to omega-3 desaturase. [ORG:Vernicia fordii]; [ co-ortholog (2of3) of AAC98967, AAD13527, AAA61776, BAB18135, JQ2339, BAD36812, AAO24265, CAB45155, AAN17502, P48621, AAN17504, ]	AT5G05580.1
Potri.001G268200
Potri.001G288600	similar to [Segment 1 of 3] Pathogenesis-related protein (PR-1) (Allergen Cuc m 3). [ORG:Cucumis melo]; [ co-ortholog (4of5) of At2g14610, At2g14580, P83834_1, At4g07820, ]	AT2G14610.1
Potri.001G332500
Potri.001G346100	similar to 50S ribosomal protein L12-2; similar to chloroplast precursor (CL12-B).; [ ortholog of At3g27840,At3g27830,At3g27850,]	AT3G27830.1
Potri.001G385600
Potri.001G391200
Potri.001G400100		AT3G15353.1
Potri.001G402600
Potri.001G415100	similar to unnamed protein product. [ORG:Fragaria x ananassa]; [ co-ortholog (5of6) of CAD57091, CAD57100, CAD57096, CAD57102, AAV36464, CAD57090, CAD57099, CAD57095, CAD57092, CAD57093, CAD57103, CAD57101, AAU05952, CAD57098, CAD57094, CAA04773, AAV36467	AT5G23960.1
Potri.001G423500		AT1G65980.1
Potri.002G010100	similar to BTB/POZ domain-containing protein; similar to MigA (GI:1841872) (Dictyostelium discoideum); similar to BTB/POZ domain-containing protein; [ co-ortholog (2of2) of At2g30600, ]
Potri.002G089800	galactosyltransferase family protein; [ co-ortholog (1of2) of At1g22015, At1g77810, ]
Potri.002G099200	similar to 2-dehydro-3-deoxyphosphoheptonate aldolase; putative; similar to 3-deoxy-D-arabino-heptulosonate 7-phosphate synthase; putative; similar to DAHP synthetase; putative; similar to 3-deoxy-D-arabino-heptulosonate 7-phosphate GI:170224 from (Nicoti
Potri.002G119300		AT1G27730.1
Potri.002G122800
Potri.002G165000	similar to seed maturation protein PM22; similar to late embryogenesis abundant protein; similar to LEA protein. [ORG:Glycine max]; [ co-ortholog (2of2) of AAA61564, AAD25354, P46519, T06356, AAF64451, At2g46140, ]
Potri.002G203500		AT4G02380.1
Potri.002G227700
Potri.002G240800	similar to Pantoate--beta-alanine ligase (EC 6.3.2.1) (Pantothenate synthetase) (Pantoate activating enzyme).; [ ortholog of At5g48840,]	AT5G48840.1
Potri.002G242500	similar to cytochrome b5 isoform Cb5-C. [ORG:Vernicia fordii]; [ co-ortholog (2of3) of AAT84460, ]	AT2G32720.1
Potri.002G252400	similar to glycine-rich protein - common sainfoin. [ORG:Onobrychis viciifolia]; [ co-ortholog (1of2) of At1g04660, T08002, ]
Potri.003G059200	esterase/lipase/thioesterase family protein; similar to low similarity to monoglyceride lipase from (Homo sapiens) GI:14594904; similar to (Mus musculus) GI:2632162; [ co-ortholog (1of2) of At1g52760, ]	AT1G52760.1
Potri.003G068900		AT1G72450.1
Potri.003G089300	similar to glycine cleavage system protein H precursor [validated] - garden pea. [ORG:Pisum sativum]; [ co-ortholog (1of3) of At1g32470, 1HTP, At2g35370, GCPMH, ]
Potri.003G108000
Potri.003G159500	similar to 60S ribosomal protein L21.; [ co-ortholog (2of2) of At1g09690, At1g09590, ]
Potri.003G180800	similar to Golgi SNARE 11 protein (AtGOS11) (Golgi SNAP receptor complex member 1-1).; [ co-ortholog (2of2) of At1g15880, ]	AT1G15880.1
Potri.003G192200	similar to cysteine proteinase inhibitor. [ORG:Ricinus communis]; [ co-ortholog (1of2) of CAH57535, CAH57563, CAH57559, At3g12490, CAH57541, CAH57545, CAH57572, CAH57539, AAO19652, AAQ62561, CAH57555, CAA89697, CAH57551, CAH57574, CAH57543, At5g12140, CAH	AT3G12490.2
Potri.004G020500		AT5G54770.1
Potri.004G034400	F-box family protein; similar to late embryogenesis abundant protein GI:1350540 from (Picea glauca); [ co-ortholog (1of2) of At1g61340, ]
Potri.004G046000	similar to maturation protein pPM32. [ORG:Glycine max]; [ co-ortholog (2of2) of AAD49719, At5g44310, At4g21020, ]
Potri.004G210300	hydroxyproline-rich glycoprotein family protein; similar to proline-rich extensin domain containing protein; similar to related to vegetative cell wall protein gp1 (Chlamydomonas reinhardtii) gi|12018147|gb|AAG45420; [ co-ortholog (2of2) of At3g45230, ]
Potri.005G018700	similar to inorganic pyrophosphatase. [ORG:Malus x domestica]; [ co-ortholog (1of2) of AAC06255, AAL11507, T16994, ]	AT1G15690.1
Potri.005G021900	similar to protein phosphatase 2C; putative; similar to PP2C; putative; similar to protein phosphatase-2C GB:AAC36699 from (Mesembryanthemum crystallinum); similar to protein phosphatase 2C; putative; similar to PP2C; putative; similar to protein phosphat
Potri.005G093200	similar to glutamine synthetase. [ORG:Glycine falcata]; [ co-ortholog (7of8) of AAM71227, AAR05531, AAP51252, AAR05559, AAR05552, AAM71209, AAM71231, AAR05581, AAR05506, AAP51256, AAO41677, AAO41668, AAC37356, AAM71193, AAM71233, AAR05523, AAO41662, AAR05	AT1G66200.1
Potri.005G096400	auxin-responsive family protein; similar to indole-3-acetic acid induced protein (SP:D14414) (Vigna radiata.); similar to ESTs gb|AA712892 and gb|Z17613 come from this gene; [ co-ortholog (1of2) of At1g16510, At3g12830, ]
Potri.005G128100		AT3G50770.1
Potri.005G140300	similar to transport protein-related; weakly similar to Intracellular protein transport protein USO1 (Swiss-Prot:P25386) (Saccharomyces cerevisiae); [ co-ortholog (1of2) of At2g23360, ]
Potri.005G195000	similar to AP2 domain-containing transcription factor; putative; similar to transcription factor; [ co-ortholog (1of2) of At5g64750, ]	AT5G64750.1
Potri.005G206200	photosystem 2 family protein; similar to SP:P74367 {{Synechocystis sp.}}; similar to ESTs emb|Z27038|; similar to gb|AA451546; similar to emb|Z29876; similar to gb|T45359 and gb|R90316; [ co-ortholog (1of2) of At1g03600, ]	AT1G03600.1
Potri.005G251600	similar to catalase. [ORG:Betula pendula]; [ co-ortholog (2of2) of P25890, BAA09701, AAO17721, BAA09507, P32290, T10178, AAB88172, T06218, BAA20851, BAA04698, P48352, S46297, CAC17121, At4g35090, AAB88173, S16231, P48350, CAD42908, Q01297, AAO12509, AAP57	AT4G35090.1
Potri.005G254100	similar to glyceraldehyde-3-phosphate dehydrogenase (NADP) (phosphorylating) (EC 1.2.1.13) B precursor; similar to chloroplast - garden pea. [ORG:Pisum sativum]; [ co-ortholog (1of2) of DEPMNB, At1g42970, ]	AT1G42970.1
Potri.006G009000		AT2G32300.1
Potri.006G014500	similar to cystatin - Japanese wisteria (fragment). [ORG:Wisteria floribunda]; [ ortholog of AAC39473,At4g16500,BAA28867,AAC39474,T07822,PX0039,]
Potri.006G052800		AT3G57520.1
Potri.006G098100	similar to plasma membrane intrinsic protein 1-1. [ORG:Pyrus communis]; [ co-ortholog (3of5) of BAD14371, BAD14372, BAB40142, AAV41024, CAA06745, ]	AT3G53420.1
Potri.006G121700	similar to Aquaporin TIP1.2 (Tonoplast intrinsic protein 1.2) (Gamma-tonoplast intrinsic protein 2) (Gamma-TIP2) (Salt-stress induced tonoplast intrinsic protein).; [ co-ortholog (1of3) of At3g26520, At2g36830, ]	AT2G36830.1
Potri.006G122400
Potri.006G145100	CCAAT-binding transcription factor (CBF-B/NF-YA) family protein; CCAAT-binding transcription factor (CBF-B/NF-YA) family protein; [ co-ortholog (1of2) of At1g17590, At1g72830, ]	AT1G72830.1
Potri.006G197000		AT1G55310.1
Potri.006G272300
Potri.007G115500	similar to cytochrome P450. [ORG:Lotus corniculatus var. japonicus]; [ co-ortholog (53of57) of AAF45143, CAB50768, AAF34534, AAP06953, BAA93632, AAM12530, CAB43505, AAF34532, BAA74466, BAA22423, AAF34528, AAF34521, AAF34522, AAF34526, AAF34520, T05944, AA	AT4G37370.1
Potri.008G056000	similar to glucan endo-1; similar to 3-beta-D-glucosidase (EC 3.2.1.39) [imported] - garden pea. [ORG:Pisum sativum]; [ ortholog of BAB40807,CAB85903,At2g39640,At3g55430,T50645,]
Potri.008G057100	similar to alpha-expansin 9 precursor. [ORG:Cucumis sativus]; [ co-ortholog (2of2) of AAL31480, At2g39700, At3g55500, ]	AT2G39700.1
Potri.008G069400		AT2G40140.1
Potri.008G127600		AT2G01290.1
Potri.008G185100	similar to sphere organelles protein-related; weakly similar to Swiss-Prot:Q09003 sphere organelles protein SPH-1 (Sphere protein 1) (Xenopus laevis); [ co-ortholog (2of3) of At1g13030, ]
Potri.009G132200
Potri.009G158900	similar to harpin-induced protein-related; similar to HIN1-related; similar to harpin-responsive protein-related; similar to 1 transmembrane domain containing protein; similar to hin1 homolog (GI:13122296) (Arabidopsis thaliana); similar to hin1 (GI:22830
Potri.009G161500
Potri.010G008200	ribosomal protein L18 family protein; similar to ribosomal protein L18 GI:3980238 from (Thermotoga maritima); [ co-ortholog (1of2) of At1g48350, ]
Potri.010G086000	similar to expressed protein in Arabidopsis thaliana; [ co-ortholog (2of3) of At3g22540, ]
Potri.010G115300		AT2G01290.1
Potri.010G142300	mitochondrial import inner membrane translocase subunit Tim17/Tim22/Tim23 family protein; similar to mitochondrial import inner membrane translocase subunit Tim17/Tim22/Tim23 famil; [ co-ortholog (2of2) of At4g16160, ]	AT4G16160.2
Potri.010G194100	similar to phosphate translocator-related; similar to low similarity to phosphoenolpyruvate/phosphate translocator precursor (Mesembryanthemum crystallinum) GI:9295275; similar to phosphate translocator (Nicotiana tabacum) GI:403023; [ co-ortholog (1of2)
Potri.010G202500	similar to alpha-expansin 9 precursor. [ORG:Cucumis sativus]; [ co-ortholog (1of2) of AAL31480, At2g39700, At3g55500, ]	AT2G39700.1
Potri.010G255500		AT5G08410.1
Potri.011G028500		AT4G05200.1
Potri.011G050500
Potri.013G014900	dormancy/auxin associated family protein; similar to Auxin-repressed 12.5 kDa protein (Swiss-Prot:Q05349) (Fragaria ananassa); similar to auxin-repressed protein (GI:927034) (Fragaria 10 ananassa); similar to dormancy-associated protein (GI:2605887) (Pisu
Potri.013G131100	similar to calcium channel 1; [ ortholog of At4g03560,]	AT4G03560.1
Potri.013G151000		AT5G54490.1
Potri.013G152400	similar to Xyloglucan endotransglucosylase/hydrolase protein 9 precursor (EC 2.4.1.207) (At-XTH9) (XTH-9).; [ co-ortholog (2of2) of At4g03210, ]	AT4G03210.1
Potri.013G157900	similar to trans-cinnamate 4-monooxygenase (EC 1.14.13.11) B - Japanese aspen x large-toothed aspen (fragment). [ORG:Populus sieboldii x Populus grandidentata]; [ ortholog of BAA11577,BAA11579,PC4236,JC5129,Q43054,At2g30490,]	AT2G30490.1
Potri.014G017300	similar to zinc-finger protein 1. [ORG:Datisca glomerata]; [ co-ortholog (1of2) of AAD26942, AAB39638, At5g04340, At1g27730, At5g43170, ]	AT1G27730.1
Potri.014G019500		AT4G24220.1
Potri.014G129000
Potri.014G167800		AT4G14540.1
Potri.015G039500	similar to calcium binding protein. [ORG:Sesbania rostrata]; [ co-ortholog (1of2) of CAC43238, At1g18210, ]
Potri.015G092000		AT5G03860.1
Potri.016G001600		AT5G64620.1
Potri.006G139300
Potri.016G071900
Potri.016G097300
Potri.017G106800		AT3G02350.1
Potri.017G114600	similar to Ribulose bisphosphate carboxylase small chain 1A; similar to chloroplast precursor (EC 4.1.1.39) (RuBisCO small subunit 1A).; [ co-ortholog (1of2) of At1g67090, ]
Potri.017G126200	similar to putative calmodulin-related protein. [ORG:Medicago sativa]; [ co-ortholog (2of2) of CAC34625, At1g66400, At5g37770, ]	AT5G37770.1
Potri.017G128600
Potri.017G135000	similar to U-box domain-containing protein; similar to immediate-early fungal elicitor protein CMPG1 (Petroselinum crispum) GI:14582200; similar to U-box domain-containing protein; similar to immediate-early fungal elicitor protein; [ co-ortholog (1of2) o
Potri.019G034800	similar to Glutamate dehydrogenase 1 (EC 1.4.1.3) (GDH 1).; [ co-ortholog (1of2) of At5g18170, At3g03910, ]	AT5G18170.1
Potri.019G053500	zinc finger (C2H2 type) family protein; similar to C2H2 type; [ co-ortholog (2of2) of At3g02790, ]
Potri.T070000
Potri.T173200

## Sheet: 9-Supplementary Data 9
Supplementary Data 9. Gene ontology categories represented in the common DEGs in the DML and EBB3 down-regulated transgenics.
GO_acc	term_type	Term	queryitem	querytotal	bgitem	bgtotal	pvalue	FDR	entries
GO:0019752	P	carboxylic acid metabolic process	6	62	499	21638	0.0031	0.047	// Potri.010G255500 // Potri.003G089300 // Potri.015G092000 // Potri.019G034800 // Potri.002G099200 // Potri.005G093200
GO:0034641	P	cellular nitrogen compound metabolic process	6	62	462	21638	0.0022	0.047	// Potri.010G115300 // Potri.003G089300 // Potri.019G034800 // Potri.002G099200 // Potri.008G127600 // Potri.005G093200
GO:0044281	P	small molecule metabolic process	9	62	1080	21638	0.0036	0.047	// Potri.010G255500 // Potri.010G115300 // Potri.003G089300 // Potri.015G092000 // Potri.019G034800 // Potri.002G240800 // Potri.008G127600 // Potri.005G093200 // Potri.002G099200
GO:0044262	P	cellular carbohydrate metabolic process	6	62	486	21638	0.0028	0.047	// Potri.010G115300 // Potri.002G089800 // Potri.013G152400 // Potri.015G092000 // Potri.001G136200 // Potri.008G127600
GO:0043436	P	oxoacid metabolic process	6	62	499	21638	0.0031	0.047	// Potri.010G255500 // Potri.003G089300 // Potri.015G092000 // Potri.019G034800 // Potri.002G099200 // Potri.005G093200
GO:0042180	P	cellular ketone metabolic process	6	62	501	21638	0.0032	0.047	// Potri.010G255500 // Potri.003G089300 // Potri.015G092000 // Potri.019G034800 // Potri.002G099200 // Potri.005G093200
GO:0006082	P	organic acid metabolic process	6	62	500	21638	0.0032	0.047	// Potri.010G255500 // Potri.003G089300 // Potri.015G092000 // Potri.019G034800 // Potri.002G099200 // Potri.005G093200
GO:0006519	P	cellular amino acid and derivative metabolic process	5	62	345	21638	0.0032	0.047	// Potri.002G099200 // Potri.003G089300 // Potri.005G093200 // Potri.019G034800 // Potri.002G240800
GO:0005975	P	carbohydrate metabolic process	7	62	1018	21638	0.026	0.31	// Potri.010G115300 // Potri.002G089800 // Potri.013G152400 // Potri.015G092000 // Potri.001G136200 // Potri.008G056000 // Potri.008G127600
GO:0044249	P	cellular biosynthetic process	12	62	3299	21638	0.23	1	// Potri.001G136200 // Potri.003G159500 // Potri.010G255500 // Potri.004G020500 // Potri.002G089800 // Potri.006G145100 // Potri.002G240800 // Potri.005G195000 // Potri.005G093200 // Potri.010G008200 // Potri.002G099200 // Potri.001G346100
GO:0006807	P	nitrogen compound metabolic process	8	62	3018	21638	0.65	1	// Potri.010G115300 // Potri.003G089300 // Potri.006G145100 // Potri.019G034800 // Potri.008G127600 // Potri.005G195000 // Potri.005G093200 // Potri.002G099200
GO:0034645	P	cellular macromolecule biosynthetic process	7	62	2702	21638	0.67	1	// Potri.003G159500 // Potri.002G089800 // Potri.001G136200 // Potri.006G145100 // Potri.005G195000 // Potri.010G008200 // Potri.001G346100
GO:0044267	P	cellular protein metabolic process	6	62	3242	21638	0.92	1	// Potri.001G385600 // Potri.003G159500 // Potri.017G135000 // Potri.002G089800 // Potri.010G008200 // Potri.001G346100
GO:0044260	P	cellular macromolecule metabolic process	12	62	5721	21638	0.92	1	// Potri.001G385600 // Potri.003G159500 // Potri.010G115300 // Potri.010G008200 // Potri.002G089800 // Potri.013G152400 // Potri.001G136200 // Potri.006G145100 // Potri.008G127600 // Potri.005G195000 // Potri.017G135000 // Potri.001G346100
GO:0010467	P	gene expression	5	62	2611	21638	0.88	1	// Potri.005G195000 // Potri.003G159500 // Potri.006G145100 // Potri.010G008200 // Potri.001G346100
GO:0006810	P	transport	8	62	1756	21638	0.13	1	// Potri.010G194100 // Potri.006G121700 // Potri.013G131100 // Potri.005G018700 // Potri.003G180800 // Potri.010G142300 // Potri.006G098100 // Potri.001G186700
GO:0009987	P	cellular process	25	62	9774	21638	0.81	1	// Potri.001G385600 // Potri.004G020500 // Potri.013G152400 // Potri.015G092000 // Potri.006G145100 // Potri.005G195000 // Potri.008G127600 // Potri.002G010100 // Potri.013G131100 // Potri.019G034800 // Potri.002G099200 // Potri.017G135000 // Potri.003G159500 // Potri.010G115300 // Potri.003G089300 // Potri.001G136200 // Potri.002G240800 // Potri.001G346100 // Potri.010G255500 // Potri.015G039500…
GO:0009058	P	biosynthetic process	12	62	3626	21638	0.34	1	// Potri.001G136200 // Potri.003G159500 // Potri.010G255500 // Potri.004G020500 // Potri.002G089800 // Potri.006G145100 // Potri.002G240800 // Potri.005G195000 // Potri.005G093200 // Potri.010G008200 // Potri.002G099200 // Potri.001G346100
GO:0009059	P	macromolecule biosynthetic process	7	62	2706	21638	0.67	1	// Potri.003G159500 // Potri.002G089800 // Potri.001G136200 // Potri.006G145100 // Potri.005G195000 // Potri.010G008200 // Potri.001G346100
GO:0008152	P	metabolic process	31	62	11384	21638	0.71	1	// Potri.001G385600 // Potri.017G114600 // Potri.004G020500 // Potri.007G115500 // Potri.001G423500 // Potri.013G152400 // Potri.015G092000 // Potri.006G145100 // Potri.005G251600 // Potri.005G254100 // Potri.005G195000 // Potri.008G056000 // Potri.008G127600 // Potri.016G071900 // Potri.001G252900 // Potri.001G054800 // Potri.013G157900 // Potri.019G034800 // Potri.002G099200 // Potri.017G135000…
GO:0051234	P	establishment of localization	8	62	1756	21638	0.13	1	// Potri.010G194100 // Potri.006G121700 // Potri.013G131100 // Potri.005G018700 // Potri.003G180800 // Potri.010G142300 // Potri.006G098100 // Potri.001G186700
GO:0051179	P	localization	8	62	1778	21638	0.14	1	// Potri.010G194100 // Potri.006G121700 // Potri.013G131100 // Potri.005G018700 // Potri.003G180800 // Potri.010G142300 // Potri.006G098100 // Potri.001G186700
GO:0055114	P	oxidation reduction	9	62	2000	21638	0.12	1	// Potri.004G020500 // Potri.019G034800 // Potri.007G115500 // Potri.001G423500 // Potri.001G252900 // Potri.001G054800 // Potri.005G251600 // Potri.005G254100 // Potri.013G157900
GO:0044238	P	primary metabolic process	22	62	8115	21638	0.67	1	// Potri.001G385600 // Potri.004G020500 // Potri.013G152400 // Potri.015G092000 // Potri.006G145100 // Potri.005G195000 // Potri.008G056000 // Potri.008G127600 // Potri.016G071900 // Potri.001G252900 // Potri.019G034800 // Potri.002G099200 // Potri.017G135000 // Potri.003G159500 // Potri.010G115300 // Potri.003G089300 // Potri.001G136200 // Potri.002G240800 // Potri.001G346100 // Potri.002G089800…
GO:0019538	P	protein metabolic process	7	62	3816	21638	0.94	1	// Potri.001G385600 // Potri.003G159500 // Potri.010G008200 // Potri.002G089800 // Potri.017G135000 // Potri.016G071900 // Potri.001G346100
GO:0044237	P	cellular metabolic process	20	62	7201	21638	0.61	1	// Potri.001G385600 // Potri.003G159500 // Potri.010G115300 // Potri.004G020500 // Potri.010G008200 // Potri.003G089300 // Potri.002G240800 // Potri.002G089800 // Potri.013G152400 // Potri.001G136200 // Potri.015G092000 // Potri.010G255500 // Potri.006G145100 // Potri.019G034800 // Potri.008G127600 // Potri.005G195000 // Potri.005G093200 // Potri.017G135000 // Potri.002G099200 // Potri.001G346100
GO:0043170	P	macromolecule metabolic process	13	62	6354	21638	0.95	1	// Potri.001G385600 // Potri.003G159500 // Potri.010G115300 // Potri.010G008200 // Potri.002G089800 // Potri.013G152400 // Potri.001G136200 // Potri.006G145100 // Potri.008G127600 // Potri.005G195000 // Potri.017G135000 // Potri.016G071900 // Potri.001G346100
GO:0016491	F	oxidoreductase activity	10	62	2263	21638	0.11	0.54	// Potri.010G255500 // Potri.004G020500 // Potri.019G034800 // Potri.007G115500 // Potri.001G423500 // Potri.001G252900 // Potri.001G054800 // Potri.005G251600 // Potri.005G254100 // Potri.013G157900
GO:0016705	F	oxidoreductase activity, acting on paired donors, with incorporation or reduction of molecular oxygen	5	62	661	21638	0.041	0.54	// Potri.001G252900 // Potri.004G020500 // Potri.001G054800 // Potri.007G115500 // Potri.013G157900
GO:0043167	F	ion binding	10	62	2220	21638	0.1	0.54	// Potri.008G069400 // Potri.015G039500 // Potri.007G115500 // Potri.001G054800 // Potri.005G251600 // Potri.006G009000 // Potri.002G242500 // Potri.001G415100 // Potri.013G157900 // Potri.001G268200
GO:0005506	F	iron ion binding	5	62	661	21638	0.041	0.54	// Potri.002G242500 // Potri.005G251600 // Potri.001G054800 // Potri.007G115500 // Potri.013G157900
GO:0046872	F	metal ion binding	10	62	2202	21638	0.096	0.54	// Potri.008G069400 // Potri.015G039500 // Potri.007G115500 // Potri.001G054800 // Potri.005G251600 // Potri.006G009000 // Potri.002G242500 // Potri.001G415100 // Potri.013G157900 // Potri.001G268200
GO:0020037	F	heme binding	5	62	596	21638	0.028	0.54	// Potri.002G242500 // Potri.005G251600 // Potri.001G054800 // Potri.007G115500 // Potri.013G157900
GO:0043169	F	cation binding	10	62	2213	21638	0.098	0.54	// Potri.008G069400 // Potri.015G039500 // Potri.007G115500 // Potri.001G054800 // Potri.005G251600 // Potri.006G009000 // Potri.002G242500 // Potri.001G415100 // Potri.013G157900 // Potri.001G268200
GO:0005215	F	transporter activity	6	62	1148	21638	0.11	0.54	// Potri.006G121700 // Potri.013G131100 // Potri.005G018700 // Potri.010G142300 // Potri.006G098100 // Potri.001G186700
GO:0046914	F	transition metal ion binding	8	62	1661	21638	0.1	0.54	// Potri.007G115500 // Potri.008G069400 // Potri.005G251600 // Potri.001G054800 // Potri.006G009000 // Potri.002G242500 // Potri.013G157900 // Potri.001G268200
GO:0009055	F	electron carrier activity	5	62	738	21638	0.061	0.54	// Potri.006G009000 // Potri.004G020500 // Potri.001G054800 // Potri.007G115500 // Potri.013G157900
GO:0046906	F	tetrapyrrole binding	5	62	611	21638	0.031	0.54	// Potri.002G242500 // Potri.005G251600 // Potri.001G054800 // Potri.007G115500 // Potri.013G157900
GO:0003676	F	nucleic acid binding	7	62	3232	21638	0.84	1	// Potri.006G197000 // Potri.008G069400 // Potri.006G145100 // Potri.006G139300 // Potri.005G195000 // Potri.014G167800 // Potri.001G268200
GO:0016740	F	transferase activity	8	62	3981	21638	0.9	1	// Potri.001G385600 // Potri.010G255500 // Potri.017G106800 // Potri.002G089800 // Potri.013G152400 // Potri.015G092000 // Potri.001G136200 // Potri.002G099200
GO:0016787	F	hydrolase activity	5	62	3150	21638	0.96	1	// Potri.008G056000 // Potri.016G001600 // Potri.016G071900 // Potri.005G018700 // Potri.013G152400
GO:0003824	F	catalytic activity	30	62	10587	21638	0.58	1	// Potri.001G385600 // Potri.017G114600 // Potri.004G020500 // Potri.005G018700 // Potri.007G115500 // Potri.001G423500 // Potri.013G152400 // Potri.015G092000 // Potri.005G251600 // Potri.005G254100 // Potri.008G056000 // Potri.008G127600 // Potri.005G021900 // Potri.016G071900 // Potri.001G252900 // Potri.001G054800 // Potri.013G157900 // Potri.017G106800 // Potri.019G034800 // Potri.002G099200…
GO:0005488	F	binding	22	62	12530	21638	1	1	// Potri.001G385600 // Potri.007G115500 // Potri.003G068900 // Potri.006G145100 // Potri.005G195000 // Potri.013G157900 // Potri.001G268200 // Potri.002G010100 // Potri.001G054800 // Potri.016G097300 // Potri.008G069400 // Potri.001G035500 // Potri.002G242500 // Potri.014G167800 // Potri.006G197000 // Potri.006G139300 // Potri.006G009000 // Potri.010G255500 // Potri.015G039500 // Potri.005G251600…
GO:0043231	C	intracellular membrane-bounded organelle	5	62	1356	21638	0.35	1	// Potri.010G142300 // Potri.003G180800 // Potri.009G161500 // Potri.006G145100 // Potri.010G255500
GO:0016020	C	membrane	9	62	3013	21638	0.5	1	// Potri.002G089800 // Potri.006G121700 // Potri.013G131100 // Potri.005G018700 // Potri.003G180800 // Potri.001G136200 // Potri.010G142300 // Potri.006G098100 // Potri.001G186700
GO:0005622	C	intracellular	11	62	3373	21638	0.37	1	// Potri.003G159500 // Potri.010G255500 // Potri.010G142300 // Potri.003G089300 // Potri.006G145100 // Potri.003G180800 // Potri.014G167800 // Potri.009G161500 // Potri.017G135000 // Potri.010G008200 // Potri.001G346100
GO:0043227	C	membrane-bounded organelle	5	62	1366	21638	0.35	1	// Potri.010G142300 // Potri.003G180800 // Potri.009G161500 // Potri.006G145100 // Potri.010G255500
GO:0043226	C	organelle	8	62	2031	21638	0.22	1	// Potri.003G159500 // Potri.010G255500 // Potri.010G008200 // Potri.006G145100 // Potri.003G180800 // Potri.009G161500 // Potri.010G142300 // Potri.001G346100
GO:0005737	C	cytoplasm	7	62	1391	21638	0.1	1	// Potri.003G159500 // Potri.010G255500 // Potri.010G008200 // Potri.003G089300 // Potri.003G180800 // Potri.010G142300 // Potri.001G346100
GO:0005623	C	cell	19	62	5868	21638	0.31	1	// Potri.001G136200 // Potri.003G159500 // Potri.010G255500 // Potri.010G142300 // Potri.003G089300 // Potri.010G008200 // Potri.002G089800 // Potri.013G152400 // Potri.001G346100 // Potri.006G121700 // Potri.013G131100 // Potri.005G018700 // Potri.003G180800 // Potri.006G145100 // Potri.014G167800 // Potri.009G161500 // Potri.017G135000 // Potri.006G098100 // Potri.001G186700
GO:0032991	C	macromolecular complex	5	62	1348	21638	0.34	1	// Potri.010G008200 // Potri.003G159500 // Potri.017G135000 // Potri.003G089300 // Potri.001G346100
GO:0044464	C	cell part	19	62	5868	21638	0.31	1	// Potri.001G136200 // Potri.003G159500 // Potri.010G255500 // Potri.010G142300 // Potri.003G089300 // Potri.010G008200 // Potri.002G089800 // Potri.013G152400 // Potri.001G346100 // Potri.006G121700 // Potri.013G131100 // Potri.005G018700 // Potri.003G180800 // Potri.006G145100 // Potri.014G167800 // Potri.009G161500 // Potri.017G135000 // Potri.006G098100 // Potri.001G186700
GO:0043229	C	intracellular organelle	8	62	2031	21638	0.22	1	// Potri.003G159500 // Potri.010G255500 // Potri.010G008200 // Potri.006G145100 // Potri.003G180800 // Potri.009G161500 // Potri.010G142300 // Potri.001G346100
GO:0044444	C	cytoplasmic part	7	62	1033	21638	0.028	1	// Potri.003G159500 // Potri.010G255500 // Potri.010G008200 // Potri.003G089300 // Potri.003G180800 // Potri.010G142300 // Potri.001G346100
GO:0044424	C	intracellular part	10	62	2713	21638	0.25	1	// Potri.003G159500 // Potri.010G255500 // Potri.010G142300 // Potri.003G089300 // Potri.006G145100 // Potri.003G180800 // Potri.009G161500 // Potri.017G135000 // Potri.010G008200 // Potri.001G346100
